# Supplementary material for: Genomic Stability and Genetic Defense Systems in Dolosigranulum pigrum, a Candidate Beneficial Bacterium from the Human Microbiome
Source: mSystems. 2021 Sep 21;6(5):e00425-21. doi: 10.1128/mSystems.00425-21 (PMC8547433; doi:10.1128/mSystems.00425-21)
Supplement: TABLE S2 [file msystems.00425-21-st002.xlsx]

## Sheet: Table S2A
Table S2a. Pairwise SNP and evolutionary distance of strains in our phylogenies
			unrooted tree		rooted tree
ID	strain 1	strain 2	Number of SNPs between the pair	Evolutionary distance	Number of SNPs between the pair	Evolutionary distance
1	ATCC 51524	A. otitis ATCC 51267	NA	NA	276773	1.77976
2	CDC 2949-98	A. otitis ATCC 51267	NA	NA	276726	1.77926
3	CDC 4709-98	A. otitis ATCC 51267	NA	NA	276719	1.7788
4	CDC 4792-99	A. otitis ATCC 51267	NA	NA	276654	1.78024
5	KPL3250	A. otitis ATCC 51267	NA	NA	276762	1.7799
6	KPL1914	A. otitis ATCC 51267	NA	NA	276784	1.78061
7	CDC 4294-98	A. otitis ATCC 51267	NA	NA	276841	1.7808
8	KPL3077	A. otitis ATCC 51267	NA	NA	276875	1.78001
9	KPL3033	A. otitis ATCC 51267	NA	NA	276671	1.77945
10	CDC 39-95	A. otitis ATCC 51267	NA	NA	276662	1.77905
11	CDC 4545-98	A. otitis ATCC 51267	NA	NA	276666	1.78119
12	CDC 4420-98	A. otitis ATCC 51267	NA	NA	276682	1.77957
13	CDC 4791-99	A. otitis ATCC 51267	NA	NA	276694	1.78098
14	KPL3050	A. otitis ATCC 51267	NA	NA	276736	1.78166
15	KPL3274	A. otitis ATCC 51267	NA	NA	276837	1.77969
16	CDC 4199-99	A. otitis ATCC 51267	NA	NA	276752	1.77979
17	KPL3246	A. otitis ATCC 51267	NA	NA	276720	1.77996
18	KPL3070	A. otitis ATCC 51267	NA	NA	276755	1.77922
19	KPL3084	A. otitis ATCC 51267	NA	NA	276767	1.77997
20	KPL3911	A. otitis ATCC 51267	NA	NA	276848	1.78074
21	KPL3043	A. otitis ATCC 51267	NA	NA	276615	1.77891
22	KPL3065	A. otitis ATCC 51267	NA	NA	276635	1.77856
23	KPL3086	A. otitis ATCC 51267	NA	NA	276637	1.77855
24	KPL3090	A. otitis ATCC 51267	NA	NA	276683	1.77712
25	KPL3052	A. otitis ATCC 51267	NA	NA	276792	1.77622
26	KPL3069	A. otitis ATCC 51267	NA	NA	276779	1.77581
27	KPL3256	A. otitis ATCC 51267	NA	NA	276739	1.77599
28	KPL3264	A. otitis ATCC 51267	NA	NA	276784	1.76691
29	CDC 2949-98	ATCC 51524	21325	0.0346984	14509	0.02301
30	CDC 4709-98	ATCC 51524	21443	0.0320574	14529	0.0265171
31	CDC 4792-99	ATCC 51524	21382	0.0309954	14755	0.0279493
32	KPL3250	ATCC 51524	21177	0.030079	14644	0.0276167
33	KPL1914	ATCC 51524	21506	0.0344328	14941	0.0298527
34	CDC 4294-98	ATCC 51524	21576	0.0346108	14794	0.0300476
35	KPL3077	ATCC 51524	21229	0.0345174	14886	0.0292561
36	KPL3033	ATCC 51524	21797	0.0343832	14817	0.0286905
37	CDC 39-95	ATCC 51524	21598	0.0321949	14834	0.0282926
38	CDC 4545-98	ATCC 51524	22676	0.0370281	15475	0.0304362
39	CDC 4420-98	ATCC 51524	22348	0.0360572	15061	0.0302966
40	CDC 4791-99	ATCC 51524	23149	0.0374644	15827	0.0317017
41	KPL3050	ATCC 51524	23099	0.0388144	15866	0.0323849
42	KPL3274	ATCC 51524	21847	0.035796	14875	0.0304188
43	CDC 4199-99	ATCC 51524	21718	0.0356916	14861	0.0305131
44	KPL3246	ATCC 51524	21712	0.035569	15170	0.0306868
45	KPL3070	ATCC 51524	21921	0.0352651	14999	0.0299417
46	KPL3084	ATCC 51524	21805	0.0360394	14857	0.0307005
47	KPL3911	ATCC 51524	21912	0.0369827	15002	0.0314659
48	KPL3043	ATCC 51524	22169	0.03572	15377	0.0314102
49	KPL3065	ATCC 51524	22138	0.0354912	15202	0.031056
50	KPL3086	ATCC 51524	22134	0.0354876	15200	0.0310509
51	KPL3090	ATCC 51524	21350	0.0339352	14651	0.0296166
52	KPL3052	ATCC 51524	20971	0.033377	14534	0.0287143
53	KPL3069	ATCC 51524	21747	0.0356567	15068	0.0303134
54	KPL3256	ATCC 51524	21846	0.0348374	15137	0.0304936
55	KPL3264	ATCC 51524	22684	0.0356763	15452	0.0304228
56	CDC 4709-98	CDC 2949-98	21155	0.0335755	14302	0.026014
57	CDC 4792-99	CDC 2949-98	21299	0.0344909	14506	0.0274462
58	KPL3250	CDC 2949-98	21652	0.0335746	14927	0.0271137
59	KPL1914	CDC 2949-98	20937	0.0342374	14317	0.0293497
60	CDC 4294-98	CDC 2949-98	20874	0.0344154	14047	0.0295445
61	KPL3077	CDC 2949-98	21368	0.034322	14625	0.0287531
62	KPL3033	CDC 2949-98	21134	0.0309811	14438	0.0281874
63	CDC 39-95	CDC 2949-98	21400	0.033713	14570	0.0277896
64	CDC 4545-98	CDC 2949-98	22136	0.0306148	15117	0.0299331
65	CDC 4420-98	CDC 2949-98	21906	0.0358618	14701	0.0297936
66	CDC 4791-99	CDC 2949-98	22409	0.037269	15128	0.0311986
67	KPL3050	CDC 2949-98	23642	0.038619	15911	0.0318818
68	KPL3274	CDC 2949-98	21464	0.0356006	14574	0.0299158
69	CDC 4199-99	CDC 2949-98	21669	0.0354963	14678	0.03001
70	KPL3246	CDC 2949-98	21751	0.0353737	14879	0.0301837
71	KPL3070	CDC 2949-98	21765	0.0350697	14770	0.0294386
72	KPL3084	CDC 2949-98	21905	0.0358441	14725	0.0301974
73	KPL3911	CDC 2949-98	21941	0.0367873	14754	0.0309628
74	KPL3043	CDC 2949-98	22521	0.0355246	15357	0.0309071
75	KPL3065	CDC 2949-98	22405	0.0352958	15158	0.0305529
76	KPL3086	CDC 2949-98	22401	0.0352923	15156	0.0305479
77	KPL3090	CDC 2949-98	21091	0.0337399	14310	0.0291135
78	KPL3052	CDC 2949-98	21358	0.0331816	14559	0.0282112
79	KPL3069	CDC 2949-98	21689	0.0354614	14710	0.0298103
80	KPL3256	CDC 2949-98	21621	0.0328745	14760	0.0299905
81	KPL3264	CDC 2949-98	21945	0.0337134	14986	0.0299198
82	CDC 4792-99	CDC 4709-98	20858	0.03185	14057	0.0238939
83	KPL3250	CDC 4709-98	19578	0.0309336	13394	0.0235613
84	KPL1914	CDC 4709-98	20939	0.0333099	14279	0.0288984
85	CDC 4294-98	CDC 4709-98	21075	0.0334879	14455	0.0290933
86	KPL3077	CDC 4709-98	21074	0.0333945	14358	0.0283018
87	KPL3033	CDC 4709-98	21175	0.0332603	14294	0.0277362
88	CDC 39-95	CDC 4709-98	20574	0.0278528	13974	0.0273383
89	CDC 4545-98	CDC 4709-98	21952	0.0359052	15276	0.0294819
90	CDC 4420-98	CDC 4709-98	21642	0.0349343	14844	0.0293423
91	CDC 4791-99	CDC 4709-98	22242	0.0363415	15259	0.0307473
92	KPL3050	CDC 4709-98	22983	0.0376915	15703	0.0314306
93	KPL3274	CDC 4709-98	20975	0.0346731	14176	0.0294645
94	CDC 4199-99	CDC 4709-98	21110	0.0345688	14428	0.0295588
95	KPL3246	CDC 4709-98	20799	0.0344462	14426	0.0297325
96	KPL3070	CDC 4709-98	21087	0.0341422	14283	0.0289874
97	KPL3084	CDC 4709-98	21163	0.0349166	14362	0.0297462
98	KPL3911	CDC 4709-98	21287	0.0358598	14421	0.0305115
99	KPL3043	CDC 4709-98	22126	0.0345971	15188	0.0304558
100	KPL3065	CDC 4709-98	21918	0.0343683	14909	0.0301016
101	KPL3086	CDC 4709-98	21914	0.0343648	14907	0.0300966
102	KPL3090	CDC 4709-98	21042	0.0328124	14266	0.0286623
103	KPL3052	CDC 4709-98	20784	0.0322541	14213	0.0277599
104	KPL3069	CDC 4709-98	21768	0.0345339	14821	0.0293591
105	KPL3256	CDC 4709-98	21144	0.0337146	14331	0.0295392
106	KPL3264	CDC 4709-98	22114	0.0345535	14899	0.0294685
107	KPL3250	CDC 4792-99	17046	0.0218509	11504	0.0176973
108	KPL1914	CDC 4792-99	21429	0.0342253	14815	0.0303306
109	CDC 4294-98	CDC 4792-99	21578	0.0344034	14776	0.0305255
110	KPL3077	CDC 4792-99	21344	0.03431	14678	0.029734
111	KPL3033	CDC 4792-99	22069	0.0341757	14929	0.0291684
112	CDC 39-95	CDC 4792-99	20879	0.0319874	13976	0.0287705
113	CDC 4545-98	CDC 4792-99	23286	0.0368207	15785	0.0309141
114	CDC 4420-98	CDC 4792-99	22607	0.0358497	15431	0.0307745
115	CDC 4791-99	CDC 4792-99	23381	0.0372569	15987	0.0321796
116	KPL3050	CDC 4792-99	23580	0.0386069	16177	0.0328628
117	KPL3274	CDC 4792-99	21782	0.0355885	14837	0.0308967
118	CDC 4199-99	CDC 4792-99	21798	0.0354842	14742	0.030991
119	KPL3246	CDC 4792-99	21581	0.0353616	14641	0.0311647
120	KPL3070	CDC 4792-99	21937	0.0350576	14961	0.0304196
121	KPL3084	CDC 4792-99	21611	0.035832	14596	0.0311784
122	KPL3911	CDC 4792-99	21712	0.0367753	14543	0.0319438
123	KPL3043	CDC 4792-99	22065	0.0355126	14981	0.0318881
124	KPL3065	CDC 4792-99	21707	0.0352838	14616	0.0315339
125	KPL3086	CDC 4792-99	21703	0.0352802	14614	0.0315288
126	KPL3090	CDC 4792-99	21111	0.0337278	14371	0.0300945
127	KPL3052	CDC 4792-99	21052	0.0331696	14554	0.0291922
128	KPL3069	CDC 4792-99	21889	0.0354493	15127	0.0307913
129	KPL3256	CDC 4792-99	21686	0.03463	14851	0.0309715
130	KPL3264	CDC 4792-99	22852	0.0354689	15482	0.0309007
131	KPL1914	KPL3250	21250	0.033309	14771	0.0299981
132	CDC 4294-98	KPL3250	21469	0.033487	14789	0.0301929
133	KPL3077	KPL3250	21228	0.0333936	14697	0.0294015
134	KPL3033	KPL3250	21376	0.0332594	14502	0.0288358
135	CDC 39-95	KPL3250	20289	0.0310711	14110	0.028438
136	CDC 4545-98	KPL3250	22996	0.0359043	15672	0.0305815
137	CDC 4420-98	KPL3250	22512	0.0349334	15419	0.030442
138	CDC 4791-99	KPL3250	23075	0.0363406	15912	0.031847
139	KPL3050	KPL3250	23284	0.0376906	16186	0.0325303
140	KPL3274	KPL3250	21259	0.0346722	14668	0.0305642
141	CDC 4199-99	KPL3250	21349	0.0345678	14767	0.0306584
142	KPL3246	KPL3250	21355	0.0344452	14824	0.0308322
143	KPL3070	KPL3250	21168	0.0341413	14403	0.030087
144	KPL3084	KPL3250	20528	0.0349156	13893	0.0308458
145	KPL3911	KPL3250	20972	0.0358589	14280	0.0316112
146	KPL3043	KPL3250	21414	0.0345962	14663	0.0315555
147	KPL3065	KPL3250	20919	0.0343674	14252	0.0312013
148	KPL3086	KPL3250	20915	0.0343638	14250	0.0311963
149	KPL3090	KPL3250	20817	0.0328114	14433	0.0297619
150	KPL3052	KPL3250	20082	0.0322532	13997	0.0288596
151	KPL3069	KPL3250	21899	0.0345329	15116	0.0304587
152	KPL3256	KPL3250	21351	0.0337137	14760	0.0306389
153	KPL3264	KPL3250	22280	0.0345525	15317	0.0305682
154	CDC 4294-98	KPL1914	17001	0.0214668	11683	0.0178184
155	KPL3077	KPL1914	18255	0.0261896	12357	0.0213753
156	KPL3033	KPL1914	20310	0.0339222	13815	0.0254115
157	CDC 39-95	KPL1914	21045	0.0334474	14524	0.0273087
158	CDC 4545-98	KPL1914	21972	0.0365671	15031	0.0294523
159	CDC 4420-98	KPL1914	22035	0.033516	14924	0.0311453
160	CDC 4791-99	KPL1914	22783	0.0349232	15679	0.0325503
161	KPL3050	KPL1914	21905	0.0362732	15301	0.0332336
162	KPL3274	KPL1914	21111	0.0332548	14684	0.0312675
163	CDC 4199-99	KPL1914	21174	0.0331504	14518	0.0313618
164	KPL3246	KPL1914	21402	0.0330279	14978	0.0315355
165	KPL3070	KPL1914	19572	0.0327239	13777	0.0307903
166	KPL3084	KPL1914	20696	0.0334983	14422	0.0315492
167	KPL3911	KPL1914	20690	0.0344415	14409	0.0323145
168	KPL3043	KPL1914	21270	0.0342651	14803	0.0322588
169	KPL3065	KPL1914	20752	0.0340363	14393	0.0319046
170	KPL3086	KPL1914	20748	0.0340327	14391	0.0318996
171	KPL3090	KPL1914	20766	0.0324803	14288	0.0304652
172	KPL3052	KPL1914	20283	0.0319221	14301	0.0295629
173	KPL3069	KPL1914	20885	0.0342018	14511	0.0311621
174	KPL3256	KPL1914	21514	0.0343765	14789	0.0313422
175	KPL3264	KPL1914	21990	0.0352154	15089	0.0312715
176	KPL3077	CDC 4294-98	18220	0.0263677	12422	0.0215702
177	KPL3033	CDC 4294-98	20716	0.0341002	14225	0.0256063
178	CDC 39-95	CDC 4294-98	21331	0.0336254	14608	0.0275036
179	CDC 4545-98	CDC 4294-98	22065	0.0367452	15299	0.0296471
180	CDC 4420-98	CDC 4294-98	21398	0.033694	14763	0.0313402
181	CDC 4791-99	CDC 4294-98	22249	0.0351012	15285	0.0327452
182	KPL3050	CDC 4294-98	22920	0.0364512	15892	0.0334284
183	KPL3274	CDC 4294-98	21117	0.0334328	14507	0.0314623
184	CDC 4199-99	CDC 4294-98	21652	0.0333285	14848	0.0315566
185	KPL3246	CDC 4294-98	21730	0.0332059	15040	0.0317303
186	KPL3070	CDC 4294-98	20806	0.0329019	14231	0.0309852
187	KPL3084	CDC 4294-98	21329	0.0336763	14551	0.031744
188	KPL3911	CDC 4294-98	21002	0.0346196	14293	0.0325094
189	KPL3043	CDC 4294-98	21858	0.0344431	15127	0.0324537
190	KPL3065	CDC 4294-98	21181	0.0342144	14741	0.0320995
191	KPL3086	CDC 4294-98	21177	0.0342108	14739	0.0320945
192	KPL3090	CDC 4294-98	20782	0.0326584	14357	0.0306601
193	KPL3052	CDC 4294-98	20487	0.0321001	14032	0.0297578
194	KPL3069	CDC 4294-98	21395	0.0343799	14673	0.0313569
195	KPL3256	CDC 4294-98	21619	0.0345545	14809	0.0315371
196	KPL3264	CDC 4294-98	21971	0.0353934	14884	0.0314664
197	KPL3033	KPL3077	21053	0.0340068	14523	0.0248149
198	CDC 39-95	KPL3077	20816	0.033532	14308	0.0267121
199	CDC 4545-98	KPL3077	22337	0.0366518	15172	0.0288557
200	CDC 4420-98	KPL3077	21499	0.0336006	15015	0.0305487
201	CDC 4791-99	KPL3077	22640	0.0350078	15730	0.0319537
202	KPL3050	KPL3077	23161	0.0363578	16033	0.032637
203	KPL3274	KPL3077	21376	0.0333394	14675	0.0306709
204	CDC 4199-99	KPL3077	21408	0.0332351	14756	0.0307652
205	KPL3246	KPL3077	21032	0.0331125	14569	0.0309389
206	KPL3070	KPL3077	21199	0.0328085	14650	0.0301937
207	KPL3084	KPL3077	21352	0.0335829	14675	0.0309526
208	KPL3911	KPL3077	20435	0.0345261	14115	0.0317179
209	KPL3043	KPL3077	21891	0.0343497	15024	0.0316622
210	KPL3065	KPL3077	21570	0.0341209	14813	0.031308
211	KPL3086	KPL3077	21566	0.0341174	14811	0.031303
212	KPL3090	KPL3077	20689	0.032565	14339	0.0298686
213	KPL3052	KPL3077	20607	0.0320067	14312	0.0289663
214	KPL3069	KPL3077	21556	0.0342865	14949	0.0305655
215	KPL3256	KPL3077	21550	0.0344611	14678	0.0307456
216	KPL3264	KPL3077	22201	0.0353	15212	0.0306749
217	CDC 39-95	KPL3033	20915	0.0333978	14409	0.0261464
218	CDC 4545-98	KPL3033	22527	0.0333109	15615	0.02829
219	CDC 4420-98	KPL3033	21264	0.0355466	14463	0.029983
220	CDC 4791-99	KPL3033	21711	0.0369538	15119	0.0313881
221	KPL3050	KPL3033	23180	0.0383038	15968	0.0320713
222	KPL3274	KPL3033	21366	0.0352854	14727	0.0301052
223	CDC 4199-99	KPL3033	21968	0.0351811	14879	0.0301995
224	KPL3246	KPL3033	21959	0.0350585	15264	0.0303732
225	KPL3070	KPL3033	21417	0.0347545	14626	0.0296281
226	KPL3084	KPL3033	21442	0.0355289	14636	0.0303869
227	KPL3911	KPL3033	21373	0.0364721	14607	0.0311523
228	KPL3043	KPL3033	21876	0.0352094	15020	0.0310966
229	KPL3065	KPL3033	21534	0.0349806	14780	0.0307424
230	KPL3086	KPL3033	21530	0.034977	14778	0.0307373
231	KPL3090	KPL3033	21096	0.0334247	14422	0.029303
232	KPL3052	KPL3033	20865	0.0328664	14448	0.0284007
233	KPL3069	KPL3033	21196	0.0351462	14230	0.0299998
234	KPL3256	KPL3033	21906	0.0325593	15032	0.03018
235	KPL3264	KPL3033	21743	0.0333982	14914	0.0301092
236	CDC 4545-98	CDC 39-95	21946	0.0360427	15131	0.023958
237	CDC 4420-98	CDC 39-95	21977	0.0350718	14999	0.0295852
238	CDC 4791-99	CDC 39-95	22568	0.036479	15428	0.0309902
239	KPL3050	CDC 39-95	23727	0.037829	16202	0.0316735
240	KPL3274	CDC 39-95	21326	0.0348106	14702	0.0297074
241	CDC 4199-99	CDC 39-95	21560	0.0347062	14651	0.0298017
242	KPL3246	CDC 39-95	20803	0.0345836	14246	0.0299754
243	KPL3070	CDC 39-95	21463	0.0342797	14718	0.0292302
244	KPL3084	CDC 39-95	21197	0.035054	14356	0.0299891
245	KPL3911	CDC 39-95	21217	0.0359973	14385	0.0307544
246	KPL3043	CDC 39-95	21674	0.0347346	14838	0.0306987
247	KPL3065	CDC 39-95	21572	0.0345058	14610	0.0303445
248	KPL3086	CDC 39-95	21568	0.0345022	14608	0.0303395
249	KPL3090	CDC 39-95	21242	0.0329498	14588	0.0289051
250	KPL3052	CDC 39-95	20569	0.0323916	14140	0.0280028
251	KPL3069	CDC 39-95	21354	0.0346713	14650	0.029602
252	KPL3256	CDC 39-95	21847	0.033852	14955	0.0297821
253	KPL3264	CDC 39-95	22324	0.0346909	15232	0.0297114
254	CDC 4420-98	CDC 4545-98	22758	0.0381915	15478	0.0317288
255	CDC 4791-99	CDC 4545-98	22832	0.0395987	15673	0.0331338
256	KPL3050	CDC 4545-98	24538	0.0409487	16667	0.0338171
257	KPL3274	CDC 4545-98	23021	0.0379303	15646	0.031851
258	CDC 4199-99	CDC 4545-98	22501	0.037826	15250	0.0319452
259	KPL3246	CDC 4545-98	22598	0.0377034	15714	0.032119
260	KPL3070	CDC 4545-98	22413	0.0373994	15290	0.0313738
261	KPL3084	CDC 4545-98	22711	0.0381738	15431	0.0321326
262	KPL3911	CDC 4545-98	22716	0.0391171	15459	0.032898
263	KPL3043	CDC 4545-98	23670	0.0378544	16163	0.0328423
264	KPL3065	CDC 4545-98	23452	0.0376256	15933	0.0324881
265	KPL3086	CDC 4545-98	23448	0.037622	15931	0.0324831
266	KPL3090	CDC 4545-98	22695	0.0360696	15459	0.0310487
267	KPL3052	CDC 4545-98	22624	0.0355114	15541	0.0301464
268	KPL3069	CDC 4545-98	23165	0.0377911	15931	0.0317455
269	KPL3256	CDC 4545-98	22834	0.0352042	15782	0.0319257
270	KPL3264	CDC 4545-98	23348	0.0360431	16173	0.031855
271	CDC 4791-99	CDC 4420-98	14435	0.0175671	10551	0.0159702
272	KPL3050	CDC 4420-98	22854	0.0352028	15235	0.0284155
273	KPL3274	CDC 4420-98	22184	0.0321844	15210	0.0264494
274	CDC 4199-99	CDC 4420-98	21668	0.0333659	14719	0.028177
275	KPL3246	CDC 4420-98	22113	0.0332433	15142	0.0283507
276	KPL3070	CDC 4420-98	21165	0.0329393	14327	0.0276056
277	KPL3084	CDC 4420-98	21221	0.0337137	14361	0.0283644
278	KPL3911	CDC 4420-98	21218	0.034657	14403	0.0291298
279	KPL3043	CDC 4420-98	22917	0.0358895	15630	0.0312216
280	KPL3065	CDC 4420-98	22640	0.0356607	15366	0.0308674
281	KPL3086	CDC 4420-98	22636	0.0356571	15364	0.0308624
282	KPL3090	CDC 4420-98	21647	0.0341047	14890	0.029428
283	KPL3052	CDC 4420-98	21226	0.0335465	14460	0.0285257
284	KPL3069	CDC 4420-98	22288	0.0358263	15236	0.0301249
285	KPL3256	CDC 4420-98	21951	0.0360009	14797	0.030305
286	KPL3264	CDC 4420-98	22706	0.0368398	15481	0.0302343
287	KPL3050	CDC 4791-99	23627	0.03661	16124	0.0298205
288	KPL3274	CDC 4791-99	22536	0.0335916	15664	0.0278545
289	CDC 4199-99	CDC 4791-99	22993	0.0347731	15695	0.029582
290	KPL3246	CDC 4791-99	22867	0.0346505	15701	0.0297557
291	KPL3070	CDC 4791-99	21467	0.0343465	14617	0.0290106
292	KPL3084	CDC 4791-99	21586	0.0351209	14758	0.0297694
293	KPL3911	CDC 4791-99	21666	0.0360641	14782	0.0305348
294	KPL3043	CDC 4791-99	23279	0.0372967	16050	0.0326266
295	KPL3065	CDC 4791-99	23236	0.0370679	15976	0.0322725
296	KPL3086	CDC 4791-99	23232	0.0370643	15974	0.0322674
297	KPL3090	CDC 4791-99	22448	0.0355119	15447	0.0308331
298	KPL3052	CDC 4791-99	22297	0.0349537	15234	0.0299307
299	KPL3069	CDC 4791-99	22954	0.0372334	15802	0.0315299
300	KPL3256	CDC 4791-99	23067	0.0374081	15709	0.03171
301	KPL3264	CDC 4791-99	23240	0.038247	16055	0.0316393
302	KPL3274	KPL3050	22153	0.0307406	15020	0.0237297
303	CDC 4199-99	KPL3050	23486	0.0361231	15992	0.0302653
304	KPL3246	KPL3050	22855	0.0360005	15663	0.030439
305	KPL3070	KPL3050	23047	0.0356965	15691	0.0296938
306	KPL3084	KPL3050	23140	0.0364709	15783	0.0304527
307	KPL3911	KPL3050	23135	0.0374141	15730	0.031218
308	KPL3043	KPL3050	23030	0.0386467	15731	0.0333099
309	KPL3065	KPL3050	22774	0.0384179	15516	0.0329557
310	KPL3086	KPL3050	22770	0.0384143	15514	0.0329507
311	KPL3090	KPL3050	23009	0.0368619	15674	0.0315163
312	KPL3052	KPL3050	22564	0.0363037	15635	0.030614
313	KPL3069	KPL3050	23717	0.0385834	16412	0.0322131
314	KPL3256	KPL3050	23487	0.0387581	16147	0.0323933
315	KPL3264	KPL3050	23938	0.039597	16270	0.0323226
316	CDC 4199-99	KPL3274	21958	0.0331047	14993	0.0282992
317	KPL3246	KPL3274	21784	0.0329821	15213	0.0284729
318	KPL3070	KPL3274	21633	0.0326781	14697	0.0277278
319	KPL3084	KPL3274	21625	0.0334525	14580	0.0284866
320	KPL3911	KPL3274	21646	0.0343957	14744	0.0292519
321	KPL3043	KPL3274	21995	0.0356283	15221	0.0313438
322	KPL3065	KPL3274	21688	0.0353995	14840	0.0309896
323	KPL3086	KPL3274	21684	0.0353959	14838	0.0309846
324	KPL3090	KPL3274	21329	0.0338435	14663	0.0295502
325	KPL3052	KPL3274	20227	0.0332853	13956	0.0286479
326	KPL3069	KPL3274	21863	0.035565	14834	0.030247
327	KPL3256	KPL3274	21998	0.0357397	15033	0.0304272
328	KPL3264	KPL3274	22494	0.0365786	15341	0.0303565
329	KPL3246	CDC 4199-99	13006	0.0153241	9132	0.0135497
330	KPL3070	CDC 4199-99	20182	0.0282971	13570	0.0231911
331	KPL3084	CDC 4199-99	20466	0.0290714	13813	0.02395
332	KPL3911	CDC 4199-99	20544	0.0300147	13792	0.0247153
333	KPL3043	CDC 4199-99	21713	0.035524	14903	0.0314381
334	KPL3065	CDC 4199-99	21726	0.0352952	14766	0.0310839
335	KPL3086	CDC 4199-99	21722	0.0352916	14764	0.0310789
336	KPL3090	CDC 4199-99	21553	0.0337392	14776	0.0296445
337	KPL3052	CDC 4199-99	20430	0.033181	14224	0.0287422
338	KPL3069	CDC 4199-99	22127	0.0354607	15140	0.0303413
339	KPL3256	CDC 4199-99	22250	0.0356354	15285	0.0305215
340	KPL3264	CDC 4199-99	22572	0.0364743	15553	0.0304508
341	KPL3070	KPL3246	20206	0.0281745	13672	0.0233648
342	KPL3084	KPL3246	20102	0.0289488	13563	0.0241237
343	KPL3911	KPL3246	20361	0.0298921	13823	0.024889
344	KPL3043	KPL3246	22058	0.0354014	15122	0.0316118
345	KPL3065	KPL3246	22045	0.0351726	15010	0.0312576
346	KPL3086	KPL3246	22041	0.035169	15008	0.0312526
347	KPL3090	KPL3246	20946	0.0336166	14388	0.0298182
348	KPL3052	KPL3246	20643	0.0330584	14429	0.0289159
349	KPL3069	KPL3246	21962	0.0353381	15320	0.030515
350	KPL3256	KPL3246	21792	0.0355128	14967	0.0306952
351	KPL3264	KPL3246	22800	0.0363517	15713	0.0306245
352	KPL3084	KPL3070	5720	0.00616692	4102	0.00602445
353	KPL3911	KPL3070	6567	0.00711018	4620	0.00678982
354	KPL3043	KPL3070	21869	0.0350974	14770	0.0308667
355	KPL3065	KPL3070	21707	0.0348686	14658	0.0305125
356	KPL3086	KPL3070	21703	0.034865	14656	0.0305074
357	KPL3090	KPL3070	20885	0.0333126	14223	0.0290731
358	KPL3052	KPL3070	20738	0.0327544	14350	0.0281708
359	KPL3069	KPL3070	21846	0.0350342	14974	0.0297699
360	KPL3256	KPL3070	21904	0.0352088	15123	0.0299501
361	KPL3264	KPL3070	22266	0.0360477	15403	0.0298793
362	KPL3911	KPL3084	4170	0.004236	3001	0.00417358
363	KPL3043	KPL3084	21557	0.0358718	14483	0.0316255
364	KPL3065	KPL3084	21497	0.035643	14503	0.0312713
365	KPL3086	KPL3084	21493	0.0356394	14501	0.0312663
366	KPL3090	KPL3084	20976	0.034087	14087	0.0298319
367	KPL3052	KPL3084	20500	0.0335288	14033	0.0289296
368	KPL3069	KPL3084	21535	0.0358085	14593	0.0305287
369	KPL3256	KPL3084	21829	0.0359832	14922	0.0307089
370	KPL3264	KPL3084	21904	0.0368221	15139	0.0306382
371	KPL3043	KPL3911	21589	0.036815	14562	0.0323908
372	KPL3065	KPL3911	21454	0.0365862	14508	0.0320367
373	KPL3086	KPL3911	21450	0.0365827	14506	0.0320316
374	KPL3090	KPL3911	20917	0.0350303	14101	0.0305973
375	KPL3052	KPL3911	20386	0.034472	14009	0.029695
376	KPL3069	KPL3911	21510	0.0367518	14697	0.0312941
377	KPL3256	KPL3911	21732	0.0369264	14835	0.0314743
378	KPL3264	KPL3911	21611	0.0377653	14825	0.0314035
379	KPL3065	KPL3043	4662	0.00486015	2921	0.00410463
380	KPL3086	KPL3043	4658	0.00485657	2919	0.0040996
381	KPL3090	KPL3043	19521	0.0266609	13312	0.0212778
382	KPL3052	KPL3043	20772	0.030878	14207	0.0245627
383	KPL3069	KPL3043	22135	0.0331578	15099	0.0294676
384	KPL3256	KPL3043	22639	0.0356637	15394	0.0296478
385	KPL3264	KPL3043	22739	0.0365026	15495	0.0295771
386	KPL3086	KPL3065	4	4.05e-06	2	5.59e-06
387	KPL3090	KPL3065	19817	0.0264321	13310	0.0209236
388	KPL3052	KPL3065	20643	0.0306492	14050	0.0242085
389	KPL3069	KPL3065	22225	0.032929	15120	0.0291134
390	KPL3256	KPL3065	22428	0.0354349	15101	0.0292936
391	KPL3264	KPL3065	22894	0.0362738	15428	0.0292229
392	KPL3090	KPL3086	19813	0.0264286	13308	0.0209186
393	KPL3052	KPL3086	20639	0.0306457	14048	0.0242034
394	KPL3069	KPL3086	22221	0.0329254	15118	0.0291084
395	KPL3256	KPL3086	22424	0.0354313	15099	0.0292886
396	KPL3264	KPL3086	22890	0.0362702	15426	0.0292179
397	KPL3052	KPL3090	18984	0.0290933	13017	0.0227691
398	KPL3069	KPL3090	20954	0.031373	14353	0.027674
399	KPL3256	KPL3090	21089	0.033879	14515	0.0278542
400	KPL3264	KPL3090	21659	0.0347178	14778	0.0277835
401	KPL3069	KPL3052	19665	0.0264411	13625	0.0267717
402	KPL3256	KPL3052	20949	0.0333207	14598	0.0269519
403	KPL3264	KPL3052	21927	0.0341596	14966	0.0268812
404	KPL3256	KPL3069	21165	0.0356005	14501	0.0227765
405	KPL3264	KPL3069	22288	0.0364394	15097	0.0264722
406	KPL3264	KPL3256	22031	0.0307506	15270	0.0266524
		Average # pairwise SNPs	21377		32703.9
		Median # pairwise SNPs	21649.5		14834

## Sheet: Table S2B
Table S2b. Pairwise mash distances of strains in our phylogenies
strain 1	strain 2	Mash-distance	P-value	Matching-hashes
KPL1914	KPL1914	0	0	10000/10000
KPL3069	KPL1914	0.0224638	0	4534/10000
KPL3911	KPL1914	0.0204922	0	4818/10000
KPL3052	KPL1914	0.021251	0	4706/10000
KPL3033	KPL1914	0.0206126	0	4800/10000
KPL3274	KPL1914	0.0216603	0	4647/10000
KPL3264	KPL1914	0.0238833	0	4343/10000
KPL3250	KPL1914	0.0218006	0	4627/10000
KPL3090	KPL1914	0.0225434	0	4523/10000
KPL3084	KPL1914	0.0214305	0	4680/10000
KPL3077	KPL1914	0.0166061	0	5451/10000
KPL3043	KPL1914	0.0218993	0	4613/10000
KPL3070	KPL1914	0.0201676	0	4867/10000
KPL1934_CDC4709_98	KPL1914	0.0235039	0	4393/10000
KPL3050	KPL1914	0.0232491	0	4427/10000
KPL3246	KPL1914	0.0221764	0	4574/10000
KPL3256	KPL1914	0.0223772	0	4546/10000
KPL3065	KPL1914	0.0204855	0	4819/10000
KPL3086	KPL1914	0.0204855	0	4819/10000
ATCC_51524	KPL1914	0.0206193	0	4799/10000
KPL1922_CDC39_95	KPL1914	0.0213613	0	4690/10000
KPL1932_CDC4420_98	KPL1914	0.0242529	0	4295/10000
KPL1933_CDC4545_98	KPL1914	0.0227984	0	4488/10000
KPL1938_CDC4791_99	KPL1914	0.0242529	0	4295/10000
KPL1939_CDC4792_99	KPL1914	0.0223053	0	4556/10000
KPL1930_CDC2949_98	KPL1914	0.0224927	0	4530/10000
KPL1931_CDC4294_98	KPL1914	0.0176175	0	5276/10000
KPL1937_CDC4199_99	KPL1914	0.0249049	0	4212/10000
KPL1914	KPL3069	0.0224638	0	4534/10000
KPL3069	KPL3069	0	0	10000/10000
KPL3911	KPL3069	0.0223268	0	4553/10000
KPL3052	KPL3069	0.0194543	0	4977/10000
KPL3033	KPL3069	0.0225869	0	4517/10000
KPL3274	KPL3069	0.0232193	0	4431/10000
KPL3264	KPL3069	0.0245023	0	4263/10000
KPL3250	KPL3069	0.0223197	0	4554/10000
KPL3090	KPL3069	0.0223916	0	4544/10000
KPL3084	KPL3069	0.0231005	0	4447/10000
KPL3077	KPL3069	0.0224349	0	4538/10000
KPL3043	KPL3069	0.0230191	0	4458/10000
KPL3070	KPL3069	0.02296	0	4466/10000
KPL1934_CDC4709_98	KPL3069	0.0235341	0	4389/10000
KPL3050	KPL3069	0.0229895	0	4462/10000
KPL3246	KPL3069	0.0239906	0	4329/10000
KPL3256	KPL3069	0.0202797	0	4850/10000
KPL3065	KPL3069	0.0224493	0	4536/10000
KPL3086	KPL3069	0.0224565	0	4535/10000
ATCC_51524	KPL3069	0.022813	0	4486/10000
KPL1922_CDC39_95	KPL3069	0.0227618	0	4493/10000
KPL1932_CDC4420_98	KPL3069	0.0255084	0	4137/10000
KPL1933_CDC4545_98	KPL3069	0.0244945	0	4264/10000
KPL1938_CDC4791_99	KPL3069	0.0258774	0	4092/10000
KPL1939_CDC4792_99	KPL3069	0.0242917	0	4290/10000
KPL1930_CDC2949_98	KPL3069	0.0243617	0	4281/10000
KPL1931_CDC4294_98	KPL3069	0.0234513	0	4400/10000
KPL1937_CDC4199_99	KPL3069	0.0245572	0	4256/10000
KPL1914	KPL3911	0.0204922	0	4818/10000
KPL3069	KPL3911	0.0223268	0	4553/10000
KPL3911	KPL3911	0	0	10000/10000
KPL3052	KPL3911	0.0207133	0	4785/10000
KPL3033	KPL3911	0.023197	0	4434/10000
KPL3274	KPL3911	0.0228057	0	4487/10000
KPL3264	KPL3911	0.0226232	0	4512/10000
KPL3250	KPL3911	0.0218006	0	4627/10000
KPL3090	KPL3911	0.0216323	0	4651/10000
KPL3084	KPL3911	0.00352208	0	8669/10000
KPL3077	KPL3911	0.0214583	0	4676/10000
KPL3043	KPL3911	0.0225579	0	4521/10000
KPL3070	KPL3911	0.00524853	0	8110/10000
KPL1934_CDC4709_98	KPL3911	0.0225361	0	4524/10000
KPL3050	KPL3911	0.0246437	0	4245/10000
KPL3246	KPL3911	0.0206797	0	4790/10000
KPL3256	KPL3911	0.0212923	0	4700/10000
KPL3065	KPL3911	0.0214167	0	4682/10000
KPL3086	KPL3911	0.0214097	0	4683/10000
ATCC_51524	KPL3911	0.0223988	0	4543/10000
KPL1922_CDC39_95	KPL3911	0.022406	0	4542/10000
KPL1932_CDC4420_98	KPL3911	0.0228571	0	4480/10000
KPL1933_CDC4545_98	KPL3911	0.0234362	0	4402/10000
KPL1938_CDC4791_99	KPL3911	0.0232715	0	4424/10000
KPL1939_CDC4792_99	KPL3911	0.0242374	0	4297/10000
KPL1930_CDC2949_98	KPL3911	0.023519	0	4391/10000
KPL1931_CDC4294_98	KPL3911	0.0226378	0	4510/10000
KPL1937_CDC4199_99	KPL3911	0.0242684	0	4293/10000
KPL1914	KPL3052	0.021251	0	4706/10000
KPL3069	KPL3052	0.0194543	0	4977/10000
KPL3911	KPL3052	0.0207133	0	4785/10000
KPL3052	KPL3052	0	0	10000/10000
KPL3033	KPL3052	0.0220908	0	4586/10000
KPL3274	KPL3052	0.0218006	0	4627/10000
KPL3264	KPL3052	0.0230634	0	4452/10000
KPL3250	KPL3052	0.0210181	0	4740/10000
KPL3090	KPL3052	0.0205323	0	4812/10000
KPL3084	KPL3052	0.0217093	0	4640/10000
KPL3077	KPL3052	0.0211069	0	4727/10000
KPL3043	KPL3052	0.0218499	0	4620/10000
KPL3070	KPL3052	0.0212372	0	4708/10000
KPL1934_CDC4709_98	KPL3052	0.0212166	0	4711/10000
KPL3050	KPL3052	0.0226596	0	4507/10000
KPL3246	KPL3052	0.0207875	0	4774/10000
KPL3256	KPL3052	0.0217444	0	4635/10000
KPL3065	KPL3052	0.0208619	0	4763/10000
KPL3086	KPL3052	0.0208619	0	4763/10000
ATCC_51524	KPL3052	0.021864	0	4618/10000
KPL1922_CDC39_95	KPL3052	0.0207201	0	4784/10000
KPL1932_CDC4420_98	KPL3052	0.0236702	0	4371/10000
KPL1933_CDC4545_98	KPL3052	0.0222909	0	4558/10000
KPL1938_CDC4791_99	KPL3052	0.0242995	0	4289/10000
KPL1939_CDC4792_99	KPL3052	0.0239906	0	4329/10000
KPL1930_CDC2949_98	KPL3052	0.023056	0	4453/10000
KPL1931_CDC4294_98	KPL3052	0.0229232	0	4471/10000
KPL1937_CDC4199_99	KPL3052	0.0220837	0	4587/10000
KPL1914	KPL3033	0.0206126	0	4800/10000
KPL3069	KPL3033	0.0225869	0	4517/10000
KPL3911	KPL3033	0.023197	0	4434/10000
KPL3052	KPL3033	0.0220908	0	4586/10000
KPL3033	KPL3033	0	0	10000/10000
KPL3274	KPL3033	0.0217795	0	4630/10000
KPL3264	KPL3033	0.0238527	0	4347/10000
KPL3250	KPL3033	0.0216393	0	4650/10000
KPL3090	KPL3033	0.0224855	0	4531/10000
KPL3084	KPL3033	0.0237765	0	4357/10000
KPL3077	KPL3033	0.0209637	0	4748/10000
KPL3043	KPL3033	0.0224855	0	4531/10000
KPL3070	KPL3033	0.0232342	0	4429/10000
KPL1934_CDC4709_98	KPL3033	0.0229748	0	4464/10000
KPL3050	KPL3033	0.0248175	0	4223/10000
KPL3246	KPL3033	0.0237994	0	4354/10000
KPL3256	KPL3033	0.0237309	0	4363/10000
KPL3065	KPL3033	0.0229011	0	4474/10000
KPL3086	KPL3033	0.0229085	0	4473/10000
ATCC_51524	KPL3033	0.023279	0	4423/10000
KPL1922_CDC39_95	KPL3033	0.0208416	0	4766/10000
KPL1932_CDC4420_98	KPL3033	0.0254515	0	4144/10000
KPL1933_CDC4545_98	KPL3033	0.0247779	0	4228/10000
KPL1938_CDC4791_99	KPL3033	0.0248096	0	4224/10000
KPL1939_CDC4792_99	KPL3033	0.0231896	0	4435/10000
KPL1930_CDC2949_98	KPL3033	0.023868	0	4345/10000
KPL1931_CDC4294_98	KPL3033	0.0241755	0	4305/10000
KPL1937_CDC4199_99	KPL3033	0.0244319	0	4272/10000
KPL1914	KPL3274	0.0216603	0	4647/10000
KPL3069	KPL3274	0.0232193	0	4431/10000
KPL3911	KPL3274	0.0228057	0	4487/10000
KPL3052	KPL3274	0.0218006	0	4627/10000
KPL3033	KPL3274	0.0217795	0	4630/10000
KPL3274	KPL3274	0	0	10000/10000
KPL3264	KPL3274	0.0242529	0	4295/10000
KPL3250	KPL3274	0.0207605	0	4778/10000
KPL3090	KPL3274	0.0221122	0	4583/10000
KPL3084	KPL3274	0.0235115	0	4392/10000
KPL3077	KPL3274	0.0221335	0	4580/10000
KPL3043	KPL3274	0.0213613	0	4690/10000
KPL3070	KPL3274	0.0225724	0	4519/10000
KPL1934_CDC4709_98	KPL3274	0.0232939	0	4421/10000
KPL3050	KPL3274	0.0248175	0	4223/10000
KPL3246	KPL3274	0.0232865	0	4422/10000
KPL3256	KPL3274	0.0222336	0	4566/10000
KPL3065	KPL3274	0.0216743	0	4645/10000
KPL3086	KPL3274	0.0216743	0	4645/10000
ATCC_51524	KPL3274	0.0222694	0	4561/10000
KPL1922_CDC39_95	KPL3274	0.0211	0	4728/10000
KPL1932_CDC4420_98	KPL3274	0.0247462	0	4232/10000
KPL1933_CDC4545_98	KPL3274	0.0236626	0	4372/10000
KPL1938_CDC4791_99	KPL3274	0.0249287	0	4209/10000
KPL1939_CDC4792_99	KPL3274	0.0220979	0	4585/10000
KPL1930_CDC2949_98	KPL3274	0.0224782	0	4532/10000
KPL1931_CDC4294_98	KPL3274	0.0236702	0	4371/10000
KPL1937_CDC4199_99	KPL3274	0.0251848	0	4177/10000
KPL1914	KPL3264	0.0238833	0	4343/10000
KPL3069	KPL3264	0.0245023	0	4263/10000
KPL3911	KPL3264	0.0226232	0	4512/10000
KPL3052	KPL3264	0.0230634	0	4452/10000
KPL3033	KPL3264	0.0238527	0	4347/10000
KPL3274	KPL3264	0.0242529	0	4295/10000
KPL3264	KPL3264	0	0	10000/10000
KPL3250	KPL3264	0.022813	0	4486/10000
KPL3090	KPL3264	0.0226524	0	4508/10000
KPL3084	KPL3264	0.0230486	0	4454/10000
KPL3077	KPL3264	0.0240674	0	4319/10000
KPL3043	KPL3264	0.0232045	0	4433/10000
KPL3070	KPL3264	0.0232641	0	4425/10000
KPL1934_CDC4709_98	KPL3264	0.0224493	0	4536/10000
KPL3050	KPL3264	0.0232939	0	4421/10000
KPL3246	KPL3264	0.0224638	0	4534/10000
KPL3256	KPL3264	0.0243384	0	4284/10000
KPL3065	KPL3264	0.0235718	0	4384/10000
KPL3086	KPL3264	0.0235718	0	4384/10000
ATCC_51524	KPL3264	0.0241214	0	4312/10000
KPL1922_CDC39_95	KPL3264	0.0230486	0	4454/10000
KPL1932_CDC4420_98	KPL3264	0.0230782	0	4450/10000
KPL1933_CDC4545_98	KPL3264	0.0247462	0	4232/10000
KPL1938_CDC4791_99	KPL3264	0.0227764	0	4491/10000
KPL1939_CDC4792_99	KPL3264	0.0252653	0	4167/10000
KPL1930_CDC2949_98	KPL3264	0.0234588	0	4399/10000
KPL1931_CDC4294_98	KPL3264	0.0244241	0	4273/10000
KPL1937_CDC4199_99	KPL3264	0.021963	0	4604/10000
KPL1914	KPL3250	0.0218006	0	4627/10000
KPL3069	KPL3250	0.0223197	0	4554/10000
KPL3911	KPL3250	0.0218006	0	4627/10000
KPL3052	KPL3250	0.0210181	0	4740/10000
KPL3033	KPL3250	0.0216393	0	4650/10000
KPL3274	KPL3250	0.0207605	0	4778/10000
KPL3264	KPL3250	0.022813	0	4486/10000
KPL3250	KPL3250	0	0	10000/10000
KPL3090	KPL3250	0.0208619	0	4763/10000
KPL3084	KPL3250	0.0216953	0	4642/10000
KPL3077	KPL3250	0.0221193	0	4582/10000
KPL3043	KPL3250	0.0204256	0	4828/10000
KPL3070	KPL3250	0.022105	0	4584/10000
KPL1934_CDC4709_98	KPL3250	0.0204522	0	4824/10000
KPL3050	KPL3250	0.0236323	0	4376/10000
KPL3246	KPL3250	0.0223484	0	4550/10000
KPL3256	KPL3250	0.021382	0	4687/10000
KPL3065	KPL3250	0.019763	0	4929/10000
KPL3086	KPL3250	0.0197436	0	4932/10000
ATCC_51524	KPL3250	0.0207066	0	4786/10000
KPL1922_CDC39_95	KPL3250	0.020056	0	4884/10000
KPL1932_CDC4420_98	KPL3250	0.0246988	0	4238/10000
KPL1933_CDC4545_98	KPL3250	0.0241291	0	4311/10000
KPL1938_CDC4791_99	KPL3250	0.0245729	0	4254/10000
KPL1939_CDC4792_99	KPL3250	0.0156485	0	5624/10000
KPL1930_CDC2949_98	KPL3250	0.0233163	0	4418/10000
KPL1931_CDC4294_98	KPL3250	0.0233537	0	4413/10000
KPL1937_CDC4199_99	KPL3250	0.0247779	0	4228/10000
KPL1914	KPL3090	0.0225434	0	4523/10000
KPL3069	KPL3090	0.0223916	0	4544/10000
KPL3911	KPL3090	0.0216323	0	4651/10000
KPL3052	KPL3090	0.0205323	0	4812/10000
KPL3033	KPL3090	0.0224855	0	4531/10000
KPL3274	KPL3090	0.0221122	0	4583/10000
KPL3264	KPL3090	0.0226524	0	4508/10000
KPL3250	KPL3090	0.0208619	0	4763/10000
KPL3090	KPL3090	0	0	10000/10000
KPL3084	KPL3090	0.0225216	0	4526/10000
KPL3077	KPL3090	0.0220552	0	4591/10000
KPL3043	KPL3090	0.019346	0	4994/10000
KPL3070	KPL3090	0.0214791	0	4673/10000
KPL1934_CDC4709_98	KPL3090	0.0227326	0	4497/10000
KPL3050	KPL3090	0.0245807	0	4253/10000
KPL3246	KPL3090	0.0230931	0	4448/10000
KPL3256	KPL3090	0.0216254	0	4652/10000
KPL3065	KPL3090	0.0198148	0	4921/10000
KPL3086	KPL3090	0.0198278	0	4919/10000
ATCC_51524	KPL3090	0.0221907	0	4572/10000
KPL1922_CDC39_95	KPL3090	0.0217795	0	4630/10000
KPL1932_CDC4420_98	KPL3090	0.0240751	0	4318/10000
KPL1933_CDC4545_98	KPL3090	0.0242995	0	4289/10000
KPL1938_CDC4791_99	KPL3090	0.0247304	0	4234/10000
KPL1939_CDC4792_99	KPL3090	0.0227399	0	4496/10000
KPL1930_CDC2949_98	KPL3090	0.0236626	0	4372/10000
KPL1931_CDC4294_98	KPL3090	0.0228497	0	4481/10000
KPL1937_CDC4199_99	KPL3090	0.024881	0	4215/10000
KPL1914	KPL3084	0.0214305	0	4680/10000
KPL3069	KPL3084	0.0231005	0	4447/10000
KPL3911	KPL3084	0.00352208	0	8669/10000
KPL3052	KPL3084	0.0217093	0	4640/10000
KPL3033	KPL3084	0.0237765	0	4357/10000
KPL3274	KPL3084	0.0235115	0	4392/10000
KPL3264	KPL3084	0.0230486	0	4454/10000
KPL3250	KPL3084	0.0216953	0	4642/10000
KPL3090	KPL3084	0.0225216	0	4526/10000
KPL3084	KPL3084	0	0	10000/10000
KPL3077	KPL3084	0.0229085	0	4473/10000
KPL3043	KPL3084	0.0229011	0	4474/10000
KPL3070	KPL3084	0.00481288	0	8246/10000
KPL1934_CDC4709_98	KPL3084	0.0222551	0	4563/10000
KPL3050	KPL3084	0.0246122	0	4249/10000
KPL3246	KPL3084	0.0203791	0	4835/10000
KPL3256	KPL3084	0.0218358	0	4622/10000
KPL3065	KPL3084	0.0220197	0	4596/10000
KPL3086	KPL3084	0.0220481	0	4592/10000
ATCC_51524	KPL3084	0.0225579	0	4521/10000
KPL1922_CDC39_95	KPL3084	0.0232417	0	4428/10000
KPL1932_CDC4420_98	KPL3084	0.0228424	0	4482/10000
KPL1933_CDC4545_98	KPL3084	0.0238604	0	4346/10000
KPL1938_CDC4791_99	KPL3084	0.0229158	0	4472/10000
KPL1939_CDC4792_99	KPL3084	0.0242219	0	4299/10000
KPL1930_CDC2949_98	KPL3084	0.0233612	0	4412/10000
KPL1931_CDC4294_98	KPL3084	0.0235341	0	4389/10000
KPL1937_CDC4199_99	KPL3084	0.0232193	0	4431/10000
KPL1914	KPL3077	0.0166061	0	5451/10000
KPL3069	KPL3077	0.0224349	0	4538/10000
KPL3911	KPL3077	0.0214583	0	4676/10000
KPL3052	KPL3077	0.0211069	0	4727/10000
KPL3033	KPL3077	0.0209637	0	4748/10000
KPL3274	KPL3077	0.0221335	0	4580/10000
KPL3264	KPL3077	0.0240674	0	4319/10000
KPL3250	KPL3077	0.0221193	0	4582/10000
KPL3090	KPL3077	0.0220552	0	4591/10000
KPL3084	KPL3077	0.0229085	0	4473/10000
KPL3077	KPL3077	0	0	10000/10000
KPL3043	KPL3077	0.0227691	0	4492/10000
KPL3070	KPL3077	0.022334	0	4552/10000
KPL1934_CDC4709_98	KPL3077	0.0225216	0	4526/10000
KPL3050	KPL3077	0.0246515	0	4244/10000
KPL3246	KPL3077	0.0231005	0	4447/10000
KPL3256	KPL3077	0.0240906	0	4316/10000
KPL3065	KPL3077	0.0218923	0	4614/10000
KPL3086	KPL3077	0.0218923	0	4614/10000
ATCC_51524	KPL3077	0.0229895	0	4462/10000
KPL1922_CDC39_95	KPL3077	0.0221692	0	4575/10000
KPL1932_CDC4420_98	KPL3077	0.0241137	0	4313/10000
KPL1933_CDC4545_98	KPL3077	0.0242529	0	4295/10000
KPL1938_CDC4791_99	KPL3077	0.0248492	0	4219/10000
KPL1939_CDC4792_99	KPL3077	0.0232491	0	4427/10000
KPL1930_CDC2949_98	KPL3077	0.0234137	0	4405/10000
KPL1931_CDC4294_98	KPL3077	0.0199449	0	4901/10000
KPL1937_CDC4199_99	KPL3077	0.0241677	0	4306/10000
KPL1914	KPL3043	0.0218993	0	4613/10000
KPL3069	KPL3043	0.0230191	0	4458/10000
KPL3911	KPL3043	0.0225579	0	4521/10000
KPL3052	KPL3043	0.0218499	0	4620/10000
KPL3033	KPL3043	0.0224855	0	4531/10000
KPL3274	KPL3043	0.0213613	0	4690/10000
KPL3264	KPL3043	0.0232045	0	4433/10000
KPL3250	KPL3043	0.0204256	0	4828/10000
KPL3090	KPL3043	0.019346	0	4994/10000
KPL3084	KPL3043	0.0229011	0	4474/10000
KPL3077	KPL3043	0.0227691	0	4492/10000
KPL3043	KPL3043	0	0	10000/10000
KPL3070	KPL3043	0.0222551	0	4563/10000
KPL1934_CDC4709_98	KPL3043	0.0228864	0	4476/10000
KPL3050	KPL3043	0.0243306	0	4285/10000
KPL3246	KPL3043	0.0237765	0	4357/10000
KPL3256	KPL3043	0.0224421	0	4537/10000
KPL3065	KPL3043	0.00489218	0	8221/10000
KPL3086	KPL3043	0.00491444	0	8214/10000
ATCC_51524	KPL3043	0.0220695	0	4589/10000
KPL1922_CDC39_95	KPL3043	0.0209909	0	4744/10000
KPL1932_CDC4420_98	KPL3043	0.0241214	0	4312/10000
KPL1933_CDC4545_98	KPL3043	0.0248334	0	4221/10000
KPL1938_CDC4791_99	KPL3043	0.0241368	0	4310/10000
KPL1939_CDC4792_99	KPL3043	0.0214791	0	4673/10000
KPL1930_CDC2949_98	KPL3043	0.0238833	0	4343/10000
KPL1931_CDC4294_98	KPL3043	0.023891	0	4342/10000
KPL1937_CDC4199_99	KPL3043	0.0228644	0	4479/10000
KPL1914	KPL3070	0.0201676	0	4867/10000
KPL3069	KPL3070	0.02296	0	4466/10000
KPL3911	KPL3070	0.00524853	0	8110/10000
KPL3052	KPL3070	0.0212372	0	4708/10000
KPL3033	KPL3070	0.0232342	0	4429/10000
KPL3274	KPL3070	0.0225724	0	4519/10000
KPL3264	KPL3070	0.0232641	0	4425/10000
KPL3250	KPL3070	0.022105	0	4584/10000
KPL3090	KPL3070	0.0214791	0	4673/10000
KPL3084	KPL3070	0.00481288	0	8246/10000
KPL3077	KPL3070	0.022334	0	4552/10000
KPL3043	KPL3070	0.0222551	0	4563/10000
KPL3070	KPL3070	0	0	10000/10000
KPL1934_CDC4709_98	KPL3070	0.0224782	0	4532/10000
KPL3050	KPL3070	0.0252653	0	4167/10000
KPL3246	KPL3070	0.0208348	0	4767/10000
KPL3256	KPL3070	0.0213682	0	4689/10000
KPL3065	KPL3070	0.0211754	0	4717/10000
KPL3086	KPL3070	0.0211754	0	4717/10000
ATCC_51524	KPL3070	0.0224349	0	4538/10000
KPL1922_CDC39_95	KPL3070	0.022406	0	4542/10000
KPL1932_CDC4420_98	KPL3070	0.022334	0	4552/10000
KPL1933_CDC4545_98	KPL3070	0.0231598	0	4439/10000
KPL1938_CDC4791_99	KPL3070	0.0227399	0	4496/10000
KPL1939_CDC4792_99	KPL3070	0.0239522	0	4334/10000
KPL1930_CDC2949_98	KPL3070	0.0233987	0	4407/10000
KPL1931_CDC4294_98	KPL3070	0.0228277	0	4484/10000
KPL1937_CDC4199_99	KPL3070	0.0234513	0	4400/10000
KPL1914	KPL1934_CDC4709_98	0.0235039	0	4393/10000
KPL3069	KPL1934_CDC4709_98	0.0235341	0	4389/10000
KPL3911	KPL1934_CDC4709_98	0.0225361	0	4524/10000
KPL3052	KPL1934_CDC4709_98	0.0212166	0	4711/10000
KPL3033	KPL1934_CDC4709_98	0.0229748	0	4464/10000
KPL3274	KPL1934_CDC4709_98	0.0232939	0	4421/10000
KPL3264	KPL1934_CDC4709_98	0.0224493	0	4536/10000
KPL3250	KPL1934_CDC4709_98	0.0204522	0	4824/10000
KPL3090	KPL1934_CDC4709_98	0.0227326	0	4497/10000
KPL3084	KPL1934_CDC4709_98	0.0222551	0	4563/10000
KPL3077	KPL1934_CDC4709_98	0.0225216	0	4526/10000
KPL3043	KPL1934_CDC4709_98	0.0228864	0	4476/10000
KPL3070	KPL1934_CDC4709_98	0.0224782	0	4532/10000
KPL1934_CDC4709_98	KPL1934_CDC4709_98	0	0	10000/10000
KPL3050	KPL1934_CDC4709_98	0.0231079	0	4446/10000
KPL3246	KPL1934_CDC4709_98	0.0212372	0	4708/10000
KPL3256	KPL1934_CDC4709_98	0.0229158	0	4472/10000
KPL3065	KPL1934_CDC4709_98	0.0230191	0	4458/10000
KPL3086	KPL1934_CDC4709_98	0.0230117	0	4459/10000
ATCC_51524	KPL1934_CDC4709_98	0.0235492	0	4387/10000
KPL1922_CDC39_95	KPL1934_CDC4709_98	0.0225651	0	4520/10000
KPL1932_CDC4420_98	KPL1934_CDC4709_98	0.0223916	0	4544/10000
KPL1933_CDC4545_98	KPL1934_CDC4709_98	0.0229085	0	4473/10000
KPL1938_CDC4791_99	KPL1934_CDC4709_98	0.0224421	0	4537/10000
KPL1939_CDC4792_99	KPL1934_CDC4709_98	0.0234964	0	4394/10000
KPL1930_CDC2949_98	KPL1934_CDC4709_98	0.0218429	0	4621/10000
KPL1931_CDC4294_98	KPL1934_CDC4709_98	0.0244554	0	4269/10000
KPL1937_CDC4199_99	KPL1934_CDC4709_98	0.023145	0	4441/10000
KPL1914	KPL3050	0.0232491	0	4427/10000
KPL3069	KPL3050	0.0229895	0	4462/10000
KPL3911	KPL3050	0.0246437	0	4245/10000
KPL3052	KPL3050	0.0226596	0	4507/10000
KPL3033	KPL3050	0.0248175	0	4223/10000
KPL3274	KPL3050	0.0248175	0	4223/10000
KPL3264	KPL3050	0.0232939	0	4421/10000
KPL3250	KPL3050	0.0236323	0	4376/10000
KPL3090	KPL3050	0.0245807	0	4253/10000
KPL3084	KPL3050	0.0246122	0	4249/10000
KPL3077	KPL3050	0.0246515	0	4244/10000
KPL3043	KPL3050	0.0243306	0	4285/10000
KPL3070	KPL3050	0.0252653	0	4167/10000
KPL1934_CDC4709_98	KPL3050	0.0231079	0	4446/10000
KPL3050	KPL3050	0	0	10000/10000
KPL3246	KPL3050	0.0226888	0	4503/10000
KPL3256	KPL3050	0.0244632	0	4268/10000
KPL3065	KPL3050	0.0230782	0	4450/10000
KPL3086	KPL3050	0.0230857	0	4449/10000
ATCC_51524	KPL3050	0.0237461	0	4361/10000
KPL1922_CDC39_95	KPL3050	0.0247779	0	4228/10000
KPL1932_CDC4420_98	KPL3050	0.0241677	0	4306/10000
KPL1933_CDC4545_98	KPL3050	0.0254109	0	4149/10000
KPL1938_CDC4791_99	KPL3050	0.0246201	0	4248/10000
KPL1939_CDC4792_99	KPL3050	0.0256636	0	4118/10000
KPL1930_CDC2949_98	KPL3050	0.0252009	0	4175/10000
KPL1931_CDC4294_98	KPL3050	0.0252331	0	4171/10000
KPL1937_CDC4199_99	KPL3050	0.0237385	0	4362/10000
KPL1914	KPL3246	0.0221764	0	4574/10000
KPL3069	KPL3246	0.0239906	0	4329/10000
KPL3911	KPL3246	0.0206797	0	4790/10000
KPL3052	KPL3246	0.0207875	0	4774/10000
KPL3033	KPL3246	0.0237994	0	4354/10000
KPL3274	KPL3246	0.0232865	0	4422/10000
KPL3264	KPL3246	0.0224638	0	4534/10000
KPL3250	KPL3246	0.0223484	0	4550/10000
KPL3090	KPL3246	0.0230931	0	4448/10000
KPL3084	KPL3246	0.0203791	0	4835/10000
KPL3077	KPL3246	0.0231005	0	4447/10000
KPL3043	KPL3246	0.0237765	0	4357/10000
KPL3070	KPL3246	0.0208348	0	4767/10000
KPL1934_CDC4709_98	KPL3246	0.0212372	0	4708/10000
KPL3050	KPL3246	0.0226888	0	4503/10000
KPL3246	KPL3246	0	0	10000/10000
KPL3256	KPL3246	0.022835	0	4483/10000
KPL3065	KPL3246	0.0224349	0	4538/10000
KPL3086	KPL3246	0.0224565	0	4535/10000
ATCC_51524	KPL3246	0.022616	0	4513/10000
KPL1922_CDC39_95	KPL3246	0.0217585	0	4633/10000
KPL1932_CDC4420_98	KPL3246	0.0238986	0	4341/10000
KPL1933_CDC4545_98	KPL3246	0.0226014	0	4515/10000
KPL1938_CDC4791_99	KPL3246	0.0241677	0	4306/10000
KPL1939_CDC4792_99	KPL3246	0.0238527	0	4347/10000
KPL1930_CDC2949_98	KPL3246	0.0220481	0	4592/10000
KPL1931_CDC4294_98	KPL3246	0.0234287	0	4403/10000
KPL1937_CDC4199_99	KPL3246	0.0128529	0	6174/10000
KPL1914	KPL3256	0.0223772	0	4546/10000
KPL3069	KPL3256	0.0202797	0	4850/10000
KPL3911	KPL3256	0.0212923	0	4700/10000
KPL3052	KPL3256	0.0217444	0	4635/10000
KPL3033	KPL3256	0.0237309	0	4363/10000
KPL3274	KPL3256	0.0222336	0	4566/10000
KPL3264	KPL3256	0.0243384	0	4284/10000
KPL3250	KPL3256	0.021382	0	4687/10000
KPL3090	KPL3256	0.0216254	0	4652/10000
KPL3084	KPL3256	0.0218358	0	4622/10000
KPL3077	KPL3256	0.0240906	0	4316/10000
KPL3043	KPL3256	0.0224421	0	4537/10000
KPL3070	KPL3256	0.0213682	0	4689/10000
KPL1934_CDC4709_98	KPL3256	0.0229158	0	4472/10000
KPL3050	KPL3256	0.0244632	0	4268/10000
KPL3246	KPL3256	0.022835	0	4483/10000
KPL3256	KPL3256	0	0	10000/10000
KPL3065	KPL3256	0.0216254	0	4652/10000
KPL3086	KPL3256	0.0216323	0	4651/10000
ATCC_51524	KPL3256	0.0217023	0	4641/10000
KPL1922_CDC39_95	KPL3256	0.0215974	0	4656/10000
KPL1932_CDC4420_98	KPL3256	0.0247779	0	4228/10000
KPL1933_CDC4545_98	KPL3256	0.0235718	0	4384/10000
KPL1938_CDC4791_99	KPL3256	0.0253218	0	4160/10000
KPL1939_CDC4792_99	KPL3256	0.0230931	0	4448/10000
KPL1930_CDC2949_98	KPL3256	0.0236323	0	4376/10000
KPL1931_CDC4294_98	KPL3256	0.0229969	0	4461/10000
KPL1937_CDC4199_99	KPL3256	0.0255166	0	4136/10000
KPL1914	KPL3065	0.0204855	0	4819/10000
KPL3069	KPL3065	0.0224493	0	4536/10000
KPL3911	KPL3065	0.0214167	0	4682/10000
KPL3052	KPL3065	0.0208619	0	4763/10000
KPL3033	KPL3065	0.0229011	0	4474/10000
KPL3274	KPL3065	0.0216743	0	4645/10000
KPL3264	KPL3065	0.0235718	0	4384/10000
KPL3250	KPL3065	0.019763	0	4929/10000
KPL3090	KPL3065	0.0198148	0	4921/10000
KPL3084	KPL3065	0.0220197	0	4596/10000
KPL3077	KPL3065	0.0218923	0	4614/10000
KPL3043	KPL3065	0.00489218	0	8221/10000
KPL3070	KPL3065	0.0211754	0	4717/10000
KPL1934_CDC4709_98	KPL3065	0.0230191	0	4458/10000
KPL3050	KPL3065	0.0230782	0	4450/10000
KPL3246	KPL3065	0.0224349	0	4538/10000
KPL3256	KPL3065	0.0216254	0	4652/10000
KPL3065	KPL3065	0	0	10000/10000
KPL3086	KPL3065	3.09826e-05	0	9987/10000
ATCC_51524	KPL3065	0.0223412	0	4551/10000
KPL1922_CDC39_95	KPL3065	0.0218993	0	4613/10000
KPL1932_CDC4420_98	KPL3065	0.0241677	0	4306/10000
KPL1933_CDC4545_98	KPL3065	0.0236096	0	4379/10000
KPL1938_CDC4791_99	KPL3065	0.0238604	0	4346/10000
KPL1939_CDC4792_99	KPL3065	0.0220695	0	4589/10000
KPL1930_CDC2949_98	KPL3065	0.0239906	0	4329/10000
KPL1931_CDC4294_98	KPL3065	0.0216813	0	4644/10000
KPL1937_CDC4199_99	KPL3065	0.0236171	0	4378/10000
KPL1914	KPL3086	0.0204855	0	4819/10000
KPL3069	KPL3086	0.0224565	0	4535/10000
KPL3911	KPL3086	0.0214097	0	4683/10000
KPL3052	KPL3086	0.0208619	0	4763/10000
KPL3033	KPL3086	0.0229085	0	4473/10000
KPL3274	KPL3086	0.0216743	0	4645/10000
KPL3264	KPL3086	0.0235718	0	4384/10000
KPL3250	KPL3086	0.0197436	0	4932/10000
KPL3090	KPL3086	0.0198278	0	4919/10000
KPL3084	KPL3086	0.0220481	0	4592/10000
KPL3077	KPL3086	0.0218923	0	4614/10000
KPL3043	KPL3086	0.00491444	0	8214/10000
KPL3070	KPL3086	0.0211754	0	4717/10000
KPL1934_CDC4709_98	KPL3086	0.0230117	0	4459/10000
KPL3050	KPL3086	0.0230857	0	4449/10000
KPL3246	KPL3086	0.0224565	0	4535/10000
KPL3256	KPL3086	0.0216323	0	4651/10000
KPL3065	KPL3086	3.09826e-05	0	9987/10000
KPL3086	KPL3086	0	0	10000/10000
ATCC_51524	KPL3086	0.022334	0	4552/10000
KPL1922_CDC39_95	KPL3086	0.0218993	0	4613/10000
KPL1932_CDC4420_98	KPL3086	0.0241755	0	4305/10000
KPL1933_CDC4545_98	KPL3086	0.0236247	0	4377/10000
KPL1938_CDC4791_99	KPL3086	0.0238604	0	4346/10000
KPL1939_CDC4792_99	KPL3086	0.0220766	0	4588/10000
KPL1930_CDC2949_98	KPL3086	0.0239675	0	4332/10000
KPL1931_CDC4294_98	KPL3086	0.0216883	0	4643/10000
KPL1937_CDC4199_99	KPL3086	0.0236096	0	4379/10000
KPL1914	ATCC_51524	0.0206193	0	4799/10000
KPL3069	ATCC_51524	0.022813	0	4486/10000
KPL3911	ATCC_51524	0.0223988	0	4543/10000
KPL3052	ATCC_51524	0.021864	0	4618/10000
KPL3033	ATCC_51524	0.023279	0	4423/10000
KPL3274	ATCC_51524	0.0222694	0	4561/10000
KPL3264	ATCC_51524	0.0241214	0	4312/10000
KPL3250	ATCC_51524	0.0207066	0	4786/10000
KPL3090	ATCC_51524	0.0221907	0	4572/10000
KPL3084	ATCC_51524	0.0225579	0	4521/10000
KPL3077	ATCC_51524	0.0229895	0	4462/10000
KPL3043	ATCC_51524	0.0220695	0	4589/10000
KPL3070	ATCC_51524	0.0224349	0	4538/10000
KPL1934_CDC4709_98	ATCC_51524	0.0235492	0	4387/10000
KPL3050	ATCC_51524	0.0237461	0	4361/10000
KPL3246	ATCC_51524	0.022616	0	4513/10000
KPL3256	ATCC_51524	0.0217023	0	4641/10000
KPL3065	ATCC_51524	0.0223412	0	4551/10000
KPL3086	ATCC_51524	0.022334	0	4552/10000
ATCC_51524	ATCC_51524	0	0	10000/10000
KPL1922_CDC39_95	ATCC_51524	0.0210932	0	4729/10000
KPL1932_CDC4420_98	ATCC_51524	0.0250885	0	4189/10000
KPL1933_CDC4545_98	ATCC_51524	0.023868	0	4345/10000
KPL1938_CDC4791_99	ATCC_51524	0.0244788	0	4266/10000
KPL1939_CDC4792_99	ATCC_51524	0.0219488	0	4606/10000
KPL1930_CDC2949_98	ATCC_51524	0.0234212	0	4404/10000
KPL1931_CDC4294_98	ATCC_51524	0.023602	0	4380/10000
KPL1937_CDC4199_99	ATCC_51524	0.0249208	0	4210/10000
KPL1914	KPL1922_CDC39_95	0.0213613	0	4690/10000
KPL3069	KPL1922_CDC39_95	0.0227618	0	4493/10000
KPL3911	KPL1922_CDC39_95	0.022406	0	4542/10000
KPL3052	KPL1922_CDC39_95	0.0207201	0	4784/10000
KPL3033	KPL1922_CDC39_95	0.0208416	0	4766/10000
KPL3274	KPL1922_CDC39_95	0.0211	0	4728/10000
KPL3264	KPL1922_CDC39_95	0.0230486	0	4454/10000
KPL3250	KPL1922_CDC39_95	0.020056	0	4884/10000
KPL3090	KPL1922_CDC39_95	0.0217795	0	4630/10000
KPL3084	KPL1922_CDC39_95	0.0232417	0	4428/10000
KPL3077	KPL1922_CDC39_95	0.0221692	0	4575/10000
KPL3043	KPL1922_CDC39_95	0.0209909	0	4744/10000
KPL3070	KPL1922_CDC39_95	0.022406	0	4542/10000
KPL1934_CDC4709_98	KPL1922_CDC39_95	0.0225651	0	4520/10000
KPL3050	KPL1922_CDC39_95	0.0247779	0	4228/10000
KPL3246	KPL1922_CDC39_95	0.0217585	0	4633/10000
KPL3256	KPL1922_CDC39_95	0.0215974	0	4656/10000
KPL3065	KPL1922_CDC39_95	0.0218993	0	4613/10000
KPL3086	KPL1922_CDC39_95	0.0218993	0	4613/10000
ATCC_51524	KPL1922_CDC39_95	0.0210932	0	4729/10000
KPL1922_CDC39_95	KPL1922_CDC39_95	0	0	10000/10000
KPL1932_CDC4420_98	KPL1922_CDC39_95	0.0240674	0	4319/10000
KPL1933_CDC4545_98	KPL1922_CDC39_95	0.0234062	0	4406/10000
KPL1938_CDC4791_99	KPL1922_CDC39_95	0.0243929	0	4277/10000
KPL1939_CDC4792_99	KPL1922_CDC39_95	0.0213613	0	4690/10000
KPL1930_CDC2949_98	KPL1922_CDC39_95	0.0215765	0	4659/10000
KPL1931_CDC4294_98	KPL1922_CDC39_95	0.0237537	0	4360/10000
KPL1937_CDC4199_99	KPL1922_CDC39_95	0.0243306	0	4285/10000
KPL1914	KPL1932_CDC4420_98	0.0242529	0	4295/10000
KPL3069	KPL1932_CDC4420_98	0.0255084	0	4137/10000
KPL3911	KPL1932_CDC4420_98	0.0228571	0	4480/10000
KPL3052	KPL1932_CDC4420_98	0.0236702	0	4371/10000
KPL3033	KPL1932_CDC4420_98	0.0254515	0	4144/10000
KPL3274	KPL1932_CDC4420_98	0.0247462	0	4232/10000
KPL3264	KPL1932_CDC4420_98	0.0230782	0	4450/10000
KPL3250	KPL1932_CDC4420_98	0.0246988	0	4238/10000
KPL3090	KPL1932_CDC4420_98	0.0240751	0	4318/10000
KPL3084	KPL1932_CDC4420_98	0.0228424	0	4482/10000
KPL3077	KPL1932_CDC4420_98	0.0241137	0	4313/10000
KPL3043	KPL1932_CDC4420_98	0.0241214	0	4312/10000
KPL3070	KPL1932_CDC4420_98	0.022334	0	4552/10000
KPL1934_CDC4709_98	KPL1932_CDC4420_98	0.0223916	0	4544/10000
KPL3050	KPL1932_CDC4420_98	0.0241677	0	4306/10000
KPL3246	KPL1932_CDC4420_98	0.0238986	0	4341/10000
KPL3256	KPL1932_CDC4420_98	0.0247779	0	4228/10000
KPL3065	KPL1932_CDC4420_98	0.0241677	0	4306/10000
KPL3086	KPL1932_CDC4420_98	0.0241755	0	4305/10000
ATCC_51524	KPL1932_CDC4420_98	0.0250885	0	4189/10000
KPL1922_CDC39_95	KPL1932_CDC4420_98	0.0240674	0	4319/10000
KPL1932_CDC4420_98	KPL1932_CDC4420_98	0	0	10000/10000
KPL1933_CDC4545_98	KPL1932_CDC4420_98	0.0245807	0	4253/10000
KPL1938_CDC4791_99	KPL1932_CDC4420_98	0.0127008	0	6206/10000
KPL1939_CDC4792_99	KPL1932_CDC4420_98	0.025484	0	4140/10000
KPL1930_CDC2949_98	KPL1932_CDC4420_98	0.023056	0	4453/10000
KPL1931_CDC4294_98	KPL1932_CDC4420_98	0.0253299	0	4159/10000
KPL1937_CDC4199_99	KPL1932_CDC4420_98	0.0238146	0	4352/10000
KPL1914	KPL1933_CDC4545_98	0.0227984	0	4488/10000
KPL3069	KPL1933_CDC4545_98	0.0244945	0	4264/10000
KPL3911	KPL1933_CDC4545_98	0.0234362	0	4402/10000
KPL3052	KPL1933_CDC4545_98	0.0222909	0	4558/10000
KPL3033	KPL1933_CDC4545_98	0.0247779	0	4228/10000
KPL3274	KPL1933_CDC4545_98	0.0236626	0	4372/10000
KPL3264	KPL1933_CDC4545_98	0.0247462	0	4232/10000
KPL3250	KPL1933_CDC4545_98	0.0241291	0	4311/10000
KPL3090	KPL1933_CDC4545_98	0.0242995	0	4289/10000
KPL3084	KPL1933_CDC4545_98	0.0238604	0	4346/10000
KPL3077	KPL1933_CDC4545_98	0.0242529	0	4295/10000
KPL3043	KPL1933_CDC4545_98	0.0248334	0	4221/10000
KPL3070	KPL1933_CDC4545_98	0.0231598	0	4439/10000
KPL1934_CDC4709_98	KPL1933_CDC4545_98	0.0229085	0	4473/10000
KPL3050	KPL1933_CDC4545_98	0.0254109	0	4149/10000
KPL3246	KPL1933_CDC4545_98	0.0226014	0	4515/10000
KPL3256	KPL1933_CDC4545_98	0.0235718	0	4384/10000
KPL3065	KPL1933_CDC4545_98	0.0236096	0	4379/10000
KPL3086	KPL1933_CDC4545_98	0.0236247	0	4377/10000
ATCC_51524	KPL1933_CDC4545_98	0.023868	0	4345/10000
KPL1922_CDC39_95	KPL1933_CDC4545_98	0.0234062	0	4406/10000
KPL1932_CDC4420_98	KPL1933_CDC4545_98	0.0245807	0	4253/10000
KPL1933_CDC4545_98	KPL1933_CDC4545_98	0	0	10000/10000
KPL1938_CDC4791_99	KPL1933_CDC4545_98	0.0230043	0	4460/10000
KPL1939_CDC4792_99	KPL1933_CDC4545_98	0.0245023	0	4263/10000
KPL1930_CDC2949_98	KPL1933_CDC4545_98	0.0225072	0	4528/10000
KPL1931_CDC4294_98	KPL1933_CDC4545_98	0.0240444	0	4322/10000
KPL1937_CDC4199_99	KPL1933_CDC4545_98	0.0242762	0	4292/10000
KPL1914	KPL1938_CDC4791_99	0.0242529	0	4295/10000
KPL3069	KPL1938_CDC4791_99	0.0258774	0	4092/10000
KPL3911	KPL1938_CDC4791_99	0.0232715	0	4424/10000
KPL3052	KPL1938_CDC4791_99	0.0242995	0	4289/10000
KPL3033	KPL1938_CDC4791_99	0.0248096	0	4224/10000
KPL3274	KPL1938_CDC4791_99	0.0249287	0	4209/10000
KPL3264	KPL1938_CDC4791_99	0.0227764	0	4491/10000
KPL3250	KPL1938_CDC4791_99	0.0245729	0	4254/10000
KPL3090	KPL1938_CDC4791_99	0.0247304	0	4234/10000
KPL3084	KPL1938_CDC4791_99	0.0229158	0	4472/10000
KPL3077	KPL1938_CDC4791_99	0.0248492	0	4219/10000
KPL3043	KPL1938_CDC4791_99	0.0241368	0	4310/10000
KPL3070	KPL1938_CDC4791_99	0.0227399	0	4496/10000
KPL1934_CDC4709_98	KPL1938_CDC4791_99	0.0224421	0	4537/10000
KPL3050	KPL1938_CDC4791_99	0.0246201	0	4248/10000
KPL3246	KPL1938_CDC4791_99	0.0241677	0	4306/10000
KPL3256	KPL1938_CDC4791_99	0.0253218	0	4160/10000
KPL3065	KPL1938_CDC4791_99	0.0238604	0	4346/10000
KPL3086	KPL1938_CDC4791_99	0.0238604	0	4346/10000
ATCC_51524	KPL1938_CDC4791_99	0.0244788	0	4266/10000
KPL1922_CDC39_95	KPL1938_CDC4791_99	0.0243929	0	4277/10000
KPL1932_CDC4420_98	KPL1938_CDC4791_99	0.0127008	0	6206/10000
KPL1933_CDC4545_98	KPL1938_CDC4791_99	0.0230043	0	4460/10000
KPL1938_CDC4791_99	KPL1938_CDC4791_99	0	0	10000/10000
KPL1939_CDC4792_99	KPL1938_CDC4791_99	0.0250484	0	4194/10000
KPL1930_CDC2949_98	KPL1938_CDC4791_99	0.0227472	0	4495/10000
KPL1931_CDC4294_98	KPL1938_CDC4791_99	0.0255737	0	4129/10000
KPL1937_CDC4199_99	KPL1938_CDC4791_99	0.0241523	0	4308/10000
KPL1914	KPL1939_CDC4792_99	0.0223053	0	4556/10000
KPL3069	KPL1939_CDC4792_99	0.0242917	0	4290/10000
KPL3911	KPL1939_CDC4792_99	0.0242374	0	4297/10000
KPL3052	KPL1939_CDC4792_99	0.0239906	0	4329/10000
KPL3033	KPL1939_CDC4792_99	0.0231896	0	4435/10000
KPL3274	KPL1939_CDC4792_99	0.0220979	0	4585/10000
KPL3264	KPL1939_CDC4792_99	0.0252653	0	4167/10000
KPL3250	KPL1939_CDC4792_99	0.0156485	0	5624/10000
KPL3090	KPL1939_CDC4792_99	0.0227399	0	4496/10000
KPL3084	KPL1939_CDC4792_99	0.0242219	0	4299/10000
KPL3077	KPL1939_CDC4792_99	0.0232491	0	4427/10000
KPL3043	KPL1939_CDC4792_99	0.0214791	0	4673/10000
KPL3070	KPL1939_CDC4792_99	0.0239522	0	4334/10000
KPL1934_CDC4709_98	KPL1939_CDC4792_99	0.0234964	0	4394/10000
KPL3050	KPL1939_CDC4792_99	0.0256636	0	4118/10000
KPL3246	KPL1939_CDC4792_99	0.0238527	0	4347/10000
KPL3256	KPL1939_CDC4792_99	0.0230931	0	4448/10000
KPL3065	KPL1939_CDC4792_99	0.0220695	0	4589/10000
KPL3086	KPL1939_CDC4792_99	0.0220766	0	4588/10000
ATCC_51524	KPL1939_CDC4792_99	0.0219488	0	4606/10000
KPL1922_CDC39_95	KPL1939_CDC4792_99	0.0213613	0	4690/10000
KPL1932_CDC4420_98	KPL1939_CDC4792_99	0.025484	0	4140/10000
KPL1933_CDC4545_98	KPL1939_CDC4792_99	0.0245023	0	4263/10000
KPL1938_CDC4791_99	KPL1939_CDC4792_99	0.0250484	0	4194/10000
KPL1939_CDC4792_99	KPL1939_CDC4792_99	0	0	10000/10000
KPL1930_CDC2949_98	KPL1939_CDC4792_99	0.0231598	0	4439/10000
KPL1931_CDC4294_98	KPL1939_CDC4792_99	0.0240674	0	4319/10000
KPL1937_CDC4199_99	KPL1939_CDC4792_99	0.0255573	0	4131/10000
KPL1914	KPL1930_CDC2949_98	0.0224927	0	4530/10000
KPL3069	KPL1930_CDC2949_98	0.0243617	0	4281/10000
KPL3911	KPL1930_CDC2949_98	0.023519	0	4391/10000
KPL3052	KPL1930_CDC2949_98	0.023056	0	4453/10000
KPL3033	KPL1930_CDC2949_98	0.023868	0	4345/10000
KPL3274	KPL1930_CDC2949_98	0.0224782	0	4532/10000
KPL3264	KPL1930_CDC2949_98	0.0234588	0	4399/10000
KPL3250	KPL1930_CDC2949_98	0.0233163	0	4418/10000
KPL3090	KPL1930_CDC2949_98	0.0236626	0	4372/10000
KPL3084	KPL1930_CDC2949_98	0.0233612	0	4412/10000
KPL3077	KPL1930_CDC2949_98	0.0234137	0	4405/10000
KPL3043	KPL1930_CDC2949_98	0.0238833	0	4343/10000
KPL3070	KPL1930_CDC2949_98	0.0233987	0	4407/10000
KPL1934_CDC4709_98	KPL1930_CDC2949_98	0.0218429	0	4621/10000
KPL3050	KPL1930_CDC2949_98	0.0252009	0	4175/10000
KPL3246	KPL1930_CDC2949_98	0.0220481	0	4592/10000
KPL3256	KPL1930_CDC2949_98	0.0236323	0	4376/10000
KPL3065	KPL1930_CDC2949_98	0.0239906	0	4329/10000
KPL3086	KPL1930_CDC2949_98	0.0239675	0	4332/10000
ATCC_51524	KPL1930_CDC2949_98	0.0234212	0	4404/10000
KPL1922_CDC39_95	KPL1930_CDC2949_98	0.0215765	0	4659/10000
KPL1932_CDC4420_98	KPL1930_CDC2949_98	0.023056	0	4453/10000
KPL1933_CDC4545_98	KPL1930_CDC2949_98	0.0225072	0	4528/10000
KPL1938_CDC4791_99	KPL1930_CDC2949_98	0.0227472	0	4495/10000
KPL1939_CDC4792_99	KPL1930_CDC2949_98	0.0231598	0	4439/10000
KPL1930_CDC2949_98	KPL1930_CDC2949_98	0	0	10000/10000
KPL1931_CDC4294_98	KPL1930_CDC2949_98	0.0249925	0	4201/10000
KPL1937_CDC4199_99	KPL1930_CDC2949_98	0.0234287	0	4403/10000
KPL1914	KPL1931_CDC4294_98	0.0176175	0	5276/10000
KPL3069	KPL1931_CDC4294_98	0.0234513	0	4400/10000
KPL3911	KPL1931_CDC4294_98	0.0226378	0	4510/10000
KPL3052	KPL1931_CDC4294_98	0.0229232	0	4471/10000
KPL3033	KPL1931_CDC4294_98	0.0241755	0	4305/10000
KPL3274	KPL1931_CDC4294_98	0.0236702	0	4371/10000
KPL3264	KPL1931_CDC4294_98	0.0244241	0	4273/10000
KPL3250	KPL1931_CDC4294_98	0.0233537	0	4413/10000
KPL3090	KPL1931_CDC4294_98	0.0228497	0	4481/10000
KPL3084	KPL1931_CDC4294_98	0.0235341	0	4389/10000
KPL3077	KPL1931_CDC4294_98	0.0199449	0	4901/10000
KPL3043	KPL1931_CDC4294_98	0.023891	0	4342/10000
KPL3070	KPL1931_CDC4294_98	0.0228277	0	4484/10000
KPL1934_CDC4709_98	KPL1931_CDC4294_98	0.0244554	0	4269/10000
KPL3050	KPL1931_CDC4294_98	0.0252331	0	4171/10000
KPL3246	KPL1931_CDC4294_98	0.0234287	0	4403/10000
KPL3256	KPL1931_CDC4294_98	0.0229969	0	4461/10000
KPL3065	KPL1931_CDC4294_98	0.0216813	0	4644/10000
KPL3086	KPL1931_CDC4294_98	0.0216883	0	4643/10000
ATCC_51524	KPL1931_CDC4294_98	0.023602	0	4380/10000
KPL1922_CDC39_95	KPL1931_CDC4294_98	0.0237537	0	4360/10000
KPL1932_CDC4420_98	KPL1931_CDC4294_98	0.0253299	0	4159/10000
KPL1933_CDC4545_98	KPL1931_CDC4294_98	0.0240444	0	4322/10000
KPL1938_CDC4791_99	KPL1931_CDC4294_98	0.0255737	0	4129/10000
KPL1939_CDC4792_99	KPL1931_CDC4294_98	0.0240674	0	4319/10000
KPL1930_CDC2949_98	KPL1931_CDC4294_98	0.0249925	0	4201/10000
KPL1931_CDC4294_98	KPL1931_CDC4294_98	0	0	10000/10000
KPL1937_CDC4199_99	KPL1931_CDC4294_98	0.0251045	0	4187/10000
KPL1914	KPL1937_CDC4199_99	0.0249049	0	4212/10000
KPL3069	KPL1937_CDC4199_99	0.0245572	0	4256/10000
KPL3911	KPL1937_CDC4199_99	0.0242684	0	4293/10000
KPL3052	KPL1937_CDC4199_99	0.0220837	0	4587/10000
KPL3033	KPL1937_CDC4199_99	0.0244319	0	4272/10000
KPL3274	KPL1937_CDC4199_99	0.0251848	0	4177/10000
KPL3264	KPL1937_CDC4199_99	0.021963	0	4604/10000
KPL3250	KPL1937_CDC4199_99	0.0247779	0	4228/10000
KPL3090	KPL1937_CDC4199_99	0.024881	0	4215/10000
KPL3084	KPL1937_CDC4199_99	0.0232193	0	4431/10000
KPL3077	KPL1937_CDC4199_99	0.0241677	0	4306/10000
KPL3043	KPL1937_CDC4199_99	0.0228644	0	4479/10000
KPL3070	KPL1937_CDC4199_99	0.0234513	0	4400/10000
KPL1934_CDC4709_98	KPL1937_CDC4199_99	0.023145	0	4441/10000
KPL3050	KPL1937_CDC4199_99	0.0237385	0	4362/10000
KPL3246	KPL1937_CDC4199_99	0.0128529	0	6174/10000
KPL3256	KPL1937_CDC4199_99	0.0255166	0	4136/10000
KPL3065	KPL1937_CDC4199_99	0.0236171	0	4378/10000
KPL3086	KPL1937_CDC4199_99	0.0236096	0	4379/10000
ATCC_51524	KPL1937_CDC4199_99	0.0249208	0	4210/10000
KPL1922_CDC39_95	KPL1937_CDC4199_99	0.0243306	0	4285/10000
KPL1932_CDC4420_98	KPL1937_CDC4199_99	0.0238146	0	4352/10000
KPL1933_CDC4545_98	KPL1937_CDC4199_99	0.0242762	0	4292/10000
KPL1938_CDC4791_99	KPL1937_CDC4199_99	0.0241523	0	4308/10000
KPL1939_CDC4792_99	KPL1937_CDC4199_99	0.0255573	0	4131/10000
KPL1930_CDC2949_98	KPL1937_CDC4199_99	0.0234287	0	4403/10000
KPL1931_CDC4294_98	KPL1937_CDC4199_99	0.0251045	0	4187/10000
KPL1937_CDC4199_99	KPL1937_CDC4199_99	0	0	10000/10000
