# Supplementary material for: Genomic Stability and Genetic Defense Systems in Dolosigranulum pigrum, a Candidate Beneficial Bacterium from the Human Microbiome
Source: mSystems. 2021 Sep 21;6(5):e00425-21. doi: 10.1128/mSystems.00425-21 (PMC8547433; doi:10.1128/mSystems.00425-21)
Supplement: TABLE S4 [file msystems.00425-21-st004.xlsx]

## Sheet: Table S4
Table S4: RM system analyses of D. pigrum strains
Name	REBASE Motif	Modification Type	RM System Type	Activity status	SMRTseq Motif/s a	# of Motifs in Genome d	# of Motifs Modified	% Motifs Modified	Partner Motif	Genome Coordinates
Dolosigranulum pigrum KPL3033
Not yet assigned	Not yet assigned	m6A	II G	Presumed Active	HAAGGAGNV	655	224	34.1985	n/a	n/a
Dpi3033ORFBP	Unknown	n/a	IV Methyl-directed	Presumed Active	n/a	n/a	n/a	n/a	n/a
Dolosigranulum pigrum KPL3043
M.Dpi3043I	GAAGG/CCTTC	m6A/m5C	II Fused	Active	GAAGG	3868	3851	99.5605	CCTTC/GAAGG
M.Dpi3043ORFAP	GCNGC	m5C	II	Active	GCRGCHBND	1849	664	35.9113	n/a
Dolosigranulum pigrum KPL3050
M1.Dpi3050I	GCATC	m6A	II alpha	Active	GCATC	3953	3953	100	GATGC
M2.Dpi3050I	GCATC	m6A	II alpha	Active	GCATC	3953	3953	100	GATGC
Not yet assigned	TGCAG	m6A	II	Active	TGCAG	2980	2978	99.9329	n/a	n/a
Dolosigranulum pigrum KPL3052
M.Dpi3051I	GTCAT	m6A	III beta	Active	GTCAT	4130	4130	100	n/a
Dpi3051ORFBP	Unknown	n/a	IV Methyl-directed	Presumed Active	n/a	n/a	n/a	n/a	n/a
Dolosigranulum pigrum KPL3065
M.Dpi3052I	GAAGG/CCTTC	m6A/m5C	II Fused	Active	GAAGG	3865	3828	99.0427	CCTTC/GAAGG
M.Dpi3065ORFAP	GCNGC	m5C	II	Active	GCAGCMNND	1156	408	35.2941	n/a
Dolosigranulum pigrum KPL3070
M.Dpi3070I	YACAG	m6A	III beta	Active	YACAG	4221	4217	99.9052	n/a
M.Dpi3070II	CTMKAG	m6A	II gamma	Active	CTGWAG	1864	1835	98.4442	n/a
					CTTCAG	1453	1440	99.1053	n/a
					HCTGCAGD	174	166	95.4023	n/a
Not yet assigned	GCNGC	m5C	II	Active	GCAGCMBND	748	208	27.8075	n/a	n/a
					GCRGCKKCR	122	46	37.7049	n/a	n/a
Dolosigranulum pigrum KPL3077
M.Dpi3077ORFCP	CTMKAG	m6A	II gamma	Active	CTDMAG	5489	3699	67.3893	n/a
					CTGTAG	435	233	53.5632	n/a
					HCTGCAGD	174	166	95.4023	n/a
Not yet assigned	GCCAG	m6A	II	Active	GCCAG	2050	2049	99.9512	n/a	n/a
Dpi3077ORFAP	Unknown	n/a	IV Methyl-directed	Presumed Active	n/a	n/a	n/a	n/a	n/a
Dolosigranulum pigrum KPL3084
M.Dpi3084I	CGRAG	m6A	II G,S	Active	CGRAG	4880	4850	99.3852	n/a
M.Dpi3084II	CTMKAG	m6A	II gamma	Active	CTKMAG	4092	3282	80.2053	CTKMAG
					CTACAGH	367	286	77.9292	DCTGTAG
					DCTGTAG	367	255	69.4823	CTACAGH
Not yet assigned	GCNGC	m5C	II	Active	GCAGCMNND	1124	357	31.7616	n/a	n/a
					GCRGCKBCD	267	92	34.4569	n/a	n/a
Dolosigranulum pigrum KPL3086
M.Dpi3086I	GAAGG/CCTTC	m6A/m5C	II Fused	Active	GAAGG	3835	3787	98.7484	CCTTC/GAAGG
Not yet assigned	GCNGC	m5C	II	Active	GCAGCMBND	1838	406	22.0892	n/a	n/a
Dolosigranulum pigrum KPL3090
M.Dpi3090I	TGGCCA	m4C	II alpha	Active	TGGCCA	734	628	85.5586	TGGCCA
Dpi3090II	AAGRAG	m6A	II G,S	Active	AAGRAG	4691	4653	99.1899	n/a
Not yet assigned	GCNGC	m5C	II	Active	GCRGCHBND	1852	461	24.892	n/a	n/a
Dolosigranulum pigrum KPL3246
M.Dpi3246I	CRTANNNNNNNTCNNC	m6A	I	Active	CRTANNNNNNNTCNNC	549	547	99.6357	GNNGANNNNNNNTAYG
Dpi3246ORFBP	Unknown	n/a	IV Methyl-directed	Presumed Active	n/a	n/a	n/a	n/a	n/a
Dolosigranulum pigrum KPL3250
Dpi3250I	TACGA	m6A	II G,S	Active	TACGA	2676	2667	99.6637	n/a
Not yet assigned/ Putatively Dpi3250ORFBP	GGNCC	m5C	II	Active	GGBCCANH	886	528	59.5937	n/a
Dpi3250ORFCP	Unknown	n/a	IV Methyl-directed	Frame shift/Presumed Inactive	n/a	n/a	n/a	n/a	n/a
Dolosigranulum pigrum KPL3256
Not yet assigned	CCAGT	m6A	II G	Active	CCAGT	2702	2670	98.8157	n/a	n/a
Not yet assigned	GACAG	m6A	II G	Active	GACAG	2630	2611	99.2776	n/a	n/a
Not yet assigned/ Putatively M.Dpi3256ORFAP	GCNGC	m5C	II	Active	ACCAGCNGC	54	27	50	n/a
Dolosigranulum pigrum KPL3264
M.Dpi3264I	CTANNNNNNNTGC	m6A	I gamma	Active	CTANNNNNNNTGC	844	843	99.8815	CTANNNNNNNTGC
Not yet assigned/ Putatively M.Dpi3264ORFCP	GCNGC	m5C	II	Active	GCAGCMBND	830	241	29.0361	n/a
Dolosigranulum pigrum KPL3274
M.Dpi3274I	CAACA	m6A	III beta	Active	CAACA	6485	6455	99.5374	n/a
Dpi3274ORFAP	Unknown	n/a	IV Methyl-directed	Presumed Active	n/a	n/a	n/a	n/a	n/a
Dolosigranulum pigrum KPL3911
Dpi3911I	CGRAG	m6A	II G,S	Active	CGRAG	4878	4842	99.262	n/a
M.Dpi3911II	CTMKAG	m6A	II gamma	Active	CTKMAG	3998	3214	80.3902	CTKMAG
					CTACAG	420	345	82.1429	CTGTAG
					CTGTAG	420	307	73.0952	CTACAG
					CTCCAGTVT	26	23	88.4615	n/a
Not yet assigned/ Putatively M.Dpi3911ORFAP	GCRGC	m5C	II	Active	GCRGCHBND	1834	555	30.2617	n/a
Dolosigranulum pigrum KPL1914
Not yet assigned	GCCAGV	m6A	II	Active	GCCAGV	1448	1439	99.3785	n/a	n/a
Not yet assigned	CCAGT	m6A	II	Active	CCAGT	2602	2585	99.3467	n/a	n/a
Dpi1914ORFAP	Unknown	n/a	IV Methyl-directed	Presumed Active	n/a	n/a	n/a	n/a	n/a
Dolosigranulum pigrum KPL1914
Dpi1934I	TACGA	m6A	II G,S	Active	TACGA	2864	2764	96.5084	n/a
Not yet assigned	GCNGC	m5C	II	Active	ADGCAGCD	700	377	53.8571	n/a	n/a
Dpi1914ORFAP	Unknown	n/a	IV Methyl-directed	Presumed Active	n/a	n/a	n/a	n/a	n/a
