# Supplementary material for: Genomic Stability and Genetic Defense Systems in Dolosigranulum pigrum, a Candidate Beneficial Bacterium from the Human Microbiome
Source: mSystems. 2021 Sep 21;6(5):e00425-21. doi: 10.1128/mSystems.00425-21 (PMC8547433; doi:10.1128/mSystems.00425-21)
Supplement: TABLE S5 [file msystems.00425-21-st005.xlsx]

## Sheet: Table S5A
Table S5A. Summary of the CRISPR-Cas system hits in the 28 D. pigrum genomes
Strain	CRISPR start/end position	Subtype	Functional CRISPR	Disrupted array (#)a	CRISPR direct repeat (consensus seqn, 5'->3')	# of spacers	Protein located upstream/downstream
ATCC 51524	NZ_JH601103: 1427354-1419366 (reverse)	Type II-A	Yes	-	GTGTTTTAGAGCTGTGTTGTTTTGAATGACTCCAAA	2b	yxdM(HMPREF9703_RS06500)...ghrA(HMPREF9703_RS06475)
KPL1914	1520778-1509695 (reverse)	Type I-E	Yes	-	GTCTTTCCCGCACATGCGGGGGTGATCC	5	yxdM(GNFPBBFJ_01507)...ghrA(GNFPBBFJ_01495)
CDC 39-95	NZ_NAQX01000005: 273357-272972 (reverse); NZ_NAQX01000004: 6688-0 (reverse)	Type II-A	Yes	-	GTTTTAGAGCTGTGTTGTTTTGAATGACTCCAAAA	4b	yxdM(B8A46_RS01890)...ghrA(B8A46_RS07645)
CDC 39-95	NZ_NAQX01000002: 84121-91243	Type II-A	Yes	-	GTTTTTGTACTCTCAATAATTTCCTATCACTAAAAC	12	pbuO(B8A46_RS01475)...dpp5(B8A46_RS01500)
CDC 2949-98	NZ_NAQW01000054: 298096-286211 (reverse)	Type I-E	Yes	-	GTCTTTCCCGCACACGCGGGGGTGATCC	9c	yxdM(B8A45_RS06815)...ghrA(B8A45_RS06770)
CDC 2949-98	NZ_NAQW01000003: 61305-67800 ; NZ_NAQW01000054: 456484-455711 (reverse)	Type II-A	Yes	-	GTTTTTGTACTCTCAATAATTTCCTATCACTAAAAC	12b	pbuO(B8A45_RS00505)...dpp5(B8A45_RS07485)
CDC 4294-98	NZ_NAQV01000008: 6656-0 (reverse); NZ_NAQV01000024: 0-586	Type II-A	Yes	-	TGTTTTAGAGCTGTGTTGTTTTGAATGACTCCAAAAC	4b	yxdM(B8A44_RS02680)...ghrA(B8A44_RS08000)
CDC 4420-98	NZ_NAQU01000005:228315-235259; NZ_NAQU01000046: 0-525	Type II-A	Yes	-	GTTTTAGAGCTGTGTTGTTTTGAATGACTCCAAAAC	10b	yxdM(B8A42_RS02765)...ghrA(B8A42_RS07205)
CDC 4545-98	NZ_NAQT01000008: 28260-21111 (reverse)	Type II-A	Yes	-	GTTTTTGTACTCTCAATAATTTCCTATCACTAAAAC	7c	pbuO(B8A40_RS04095)...dpp5(B8A40_RS04060)
CDC 4709-98	1159820-1171606	Type I-E	Yes	-	GTCTTTCCCGCACACGCGGGGGTGATCC	10	yxdM(APACCIDD_01072)...ghrA(APACCIDD_01072)
CDC 4199-99	NZ_NAQR01000043: 44343-36910 (reverse)	Type II-A	Yes	-	GTTTTAGAGCTGTGTTGTTTTGAATGACTCCAAAAC	10	yxdM(B8A39_RS07510)...ghrB(B8A39_RS07485)
CDC 4791-99	NZ_NAQQ01000002: 155954-162770; NZ_NAQQ01000012: 0-319	Type II-A	Yes	-	GTTTTAGAGCTGTGTTGTTTTGAATGACTCCAAAAC	4b	yxdM(B8A33_RS01490)...ghrA(B8A33_RS04675)
CDC 4792-99	NZ_NAQP01000001: 6695-0 (reverse); NZ_NAQP01000043: 460850-460337 (reverse)	Type II-A	Yes	-	GTTTTAGAGCTGTGTTGTTTTGAATGACTCCAAAAC	6b	yxdM(B8A31_RS00025)...ghrA(B8A31_RS06980)
KPL3033	641460-652947	Type I-E	Yes	-	GTCTTTCCCGCACATGCGGGGGTGATCC	7	yxdM(FE321_03065)...ghrA(FE321_03130)
KPL3043	656701-667091	Type II-A	Yes	Yes (9)	GTTTTAGAGCTGTGTTGTTTTGAATGACTCCAAAAC	17	yxdM(FE322_03145)...ghrA(FE322_03180)
KPL3050	759892-770646	Type II-A	Yes	Yes (16)	GTTTTAGAGCTGTGTTGTTTTGAATGACTCCAAAAC	13	yxdM(FE323_03580)...ghrA(FE323_03615)
KPL3052	727939-736094	Type II-A	Yes	-	GTTTTAGAGCTGTGTTGTTTTGAATGACTCCAAAAC	18	yxdM(FE324_03585)...ghrA(FE324_03610)
KPL3065	650127-660086	Type II-A	Yes	Yes (9)	GTTTTAGAGCTGTGTTGTTTTGAATGACTCCAAAAC	10	yxdM(FE325_03110)...ghrA(FE325_03145)
KPL3069	740413-747780	Type II-A	Yes	-	GTTTTAGAGCTGTGTTGTTTTGAATGACTCCAAAAC	9	yxdM(FE326_03605)...ghrA(FE326_03630)
KPL3070	674874-686839	Type I-E	Yes	-	GTCTTTCCCGCACACGCGGGGGTGATCC	14	yxdM(FE327_03220)...ghrA(FE327_03275)
KPL3077	92907-104532	Type I-E	Yes	-	GTCTTTCCCGCACACGCGGGGGTGATCC	10	yxdM(FE328_00425)...ghrA(FE328_00480)
KPL3077	1798514-1805234	Type II-A	Yes	-	GTTTTTGTACTCTCAATAATTTCCTATCACTAAAACT	6	pbuO(FE328_08525)...dpp5(FE328_08550)
KPL3084	687557-699523	Type I-E	Yes	-	GTCTTTCCCGCACACGCGGGGGTGATCC	14	yxdM(FE329_03275)...ghrA(FE329_03330)
KPL3086	646587-656547	Type II-A	Yes	Yes (9)	GTTTTAGAGCTGTGTTGTTTTGAATGACTCCAAAAC	10	yxdM(FE330_03125)...ghrA(FE330_03160)
KPL3090	744553-752247	Type II-A	Yes	-	GTTTTAGAGCTGTGTTGTTTTGAATGACTCCAAAAC	12	yxdM(FE331_03665)...ghrA(FE331_03690)
KPL3246	679889-691366	Type I-E	Yes	-	GTCTTTCCCGCACACGCGGGGGTGATCC	7	yxdM(FE332_03215)...ghrA(FE332_03270)
KPL3246	491430-497959	Type II-A	Yes	-	GTTTTTGTACTCTCAATAATTTCCTATCACTAAAAC	3	pbuO(FE332_02455)...dpp5(FE332_02480)
KPL3250	656307-666263	Type II-A	Yes	Yes (4)	GTTTTAGAGCTGTGTTGTTTTGAATGACTCCAAAAC	15	yxdM(FE333_03130)...ghrA(FE333_03165)
KPL3256	267871-276296	Type II-A	Yes		GTTTTAGAGCTGTGTTGTTTTGAATGACTCCAAAAC	24	yxdM(FE334_01280)...ghrA(FE334_01305)
KPL3264	646215-638189 (reverse)	Type II-A	Yes		GTTTTAGAGCTGTGTTGTTTTGAATGACTCCAAAAC	19	yxdM(FE335_02985)...ghrA(FE335_02960)
KPL3274	664131-675964	Type I-E	Yes		GTCTTTCCCGCACACGCGGGGGTGATCC	12	yxdM(FE336_03110)...ghrA(FE336_03165)
KPL3911	683109-695071	Type I-E	Yes		GTCTTTCCCGCACACGCGGGGGTGATCC	14	yxdM(FE337_03335)...ghrA(FE337_03390)
a The number of spacers 3’ of the ermC insertion in the array.b CRISPR array is incomplete due to assembly gaps.c CRISPR array is interrrupted by another ORF/CDS

## Sheet: Table S5B
Table S5B. CRISPR unique spacer sequence and genome matches
Spacer #	Spacer Sequence	Strain:CRISPR array locationc
1	TGATTAGCTTACTTATTGTTAGGTTGAGAT	KPL3043:1|KPL3050:1|KPL3065:1|KPL3086:1|KPL3250:1|iKPL3043:1|iKPL3050:1|iKPL3065:1|iKPL3086:1
2	ACAGCGGAGCTTGAGAAGTATCTGAATGGG	KPL3043:2|KPL3050:2|KPL3065:2|KPL3086:2|KPL3250:2|iKPL3050:2|iKPL3065:2|iKPL3086:2
3	GTGAGCAGAAGCGATTTGACTTATCGCTTT	KPL3043:3|KPL3050:3|KPL3065:3|KPL3086:3|KPL3250:3|iKPL3050:3-4|iKPL3065:3|iKPL3086:3
4	AATTGACGTTGGTGTGATGAGTGGCTTAAT	KPL3043:4|KPL3050:4|KPL3065:4|KPL3086:4|KPL3250:4|iKPL3050:5|iKPL3065:4|iKPL3086:4
5	GAATATATTAAAACATCAGGACAGGGGTAA	KPL3043:5|KPL3050:5|KPL3065:5|KPL3086:5|KPL3250:5|iKPL3050:6|iKPL3065:5|iKPL3086:5
6	GTCAGACCTCGTCAAGCCATCCATAGCTTT	KPL3043:6|KPL3050:6|KPL3065:6|KPL3086:6|KPL3250:6|iKPL3050:7
7	GTTGACAACTAAATTTAGATCTGATATACT	KPL3043:7|KPL3050:7|KPL3065:7|KPL3086:7|KPL3250:7|iKPL3050:8
8	TTTTATTCTTCGAATTAGTCATGCTATAAT	KPL3043:8|KPL3250:8|iKPL3050:9|iKPL3050:8|iKPL3050:9
9	TGATCGCCTGCTTTTGTTATCGTCTTCATC	KPL3043:9|KPL3050:8|KPL3250:9|iKPL3050:10|iKPL3050:10
10	AAAAACTAGTTGACAACTTATGATTATAAT	KPL3043:10|KPL3250:10|iKPL3050:11
11	TTTCTTGTCAAGTACTTTTCTAAAATTTAT	KPL3043:11|KPL3065:8|KPL3086:8|KPL3250:11|iKPL3050:12
12	TACAACGCTGCTCTCCCATAAATTCGCACG	KPL3043:12|KPL3050:9|KPL3065:9|KPL3086:9
13	TCGCCTAAATCTAAACCGTCAATATCTCCA	KPL3043:13|KPL3050:10|KPL3065:10|KPL3086:10
14	GGATGTTATTTTTGAACCGTGTCTACCAGC	KPL3043:14|KPL3050:11
15	TATTCGTGTTGTGTATTGTTGAGTTGTTGT	KPL3043:15|KPL3250:12
16	GCTAATATTGTGCTACCAAAGGCGGTGGCG	KPL3043:16|KPL3250:13
17	AATCGTTAAAGAAGTACAGCGCGGTATTCG	KPL3043:17|KPL3050:12|KPL3250:14
18	TCGCCTAATGCTTCATTAAAGCCGTCAATT	KPL3050:13|KPL3250:15|iKPL3043:2|iKPL3050:15
19	CTTGAAGAGATATTCACTTTGGATTGGCGT	iKPL3043:3|iKPL3050:13|iKPL3050:16
20	AATCTTTTACGTGTATAATAAGTGTGCAAAT	iKPL3043:4|iKPL3050:17
21	AGATGTATTGTTTGAATTATGTAATGTGTT	iKPL3043:5
22	GCGTGATAGTAGCTTCTTGTCATACATTTT	iKPL3043:6|iKPL3065:6|iKPL3086:6
23	TATGTTCGATGCCATAGCGGAAGGACGAG	iKPL3043:7|iKPL3065:7|iKPL3086:7
24	CCAGAAAATAAAAGAGCTGCGAACGGACAA	iKPL3043:8|iKPL3065:8|iKPL3086:8
25	AGTCAATTAATCGATATGGAATTATTCGAT	iKPL3043:9|iKPL3050:18|iKPL3065:9|iKPL3086:9
26	TTCCGTATCCACGTCTTTCGTGTCATCGAT	iKPL3050:14
27	GAAATTAGCCAGCTCGTCCACAGAGTAGCC	iKPL3250:1
28	TCTAGACGGGAATAAAGTGGTGGCTACATT	iKPL3250:2
29	TGAAGGATAAAGGTTACGCAAGAATATCAC	iKPL3250:3
30	TCGTTAGATGAGTTGAGTAAGTCCATCACC	iKPL3250:4
31	ACAACAGCAGGAAACGAATGGAACACGGTA	KPL3052:1
32	TTCATCTGTTGAGATATAAGCAGTTTTTGT	KPL3052:2
33	CTTTAGATGGTGACTATTTAGGTGATGAGT	KPL3052:3
34	ATTTTCATGATTATTTAAAACCATTCTATA	KPL3052:4
35	ATCTCACCATTCTATAACAACGTACGTATT	KPL3052:5
36	CCGAAAATTTGCACTTAAAAAATGCTAATG	KPL3052:6
37	TGAATTGCTAGCAGATCACCACGTATACAG	KPL3052:7
38	TAAGGGAGTGGGAGAATAAATGACAACACT	KPL3052:8
39	GTTGAATACCCGAGTGCTTTCATTGATCGC	KPL3052:9|KPL3090:5
40	GATTAGCGTACTTGCATGTGGATAAAATGC	KPL3052:10|KPL3052:13|KPL3090:6
41	ACAATGCGGAGCAGATCGAACGTACTTAGC	KPL3052:11|KPL3090:8
42	TTATACAAGTGTTGTAACATGTTGGGGATA	KPL3052:12|KPL3052:14|KPL3052:20|KPL3090:13
43	ATGACTTGAAACAACAAATAGCTGATTTAG	KPL3052:15
44	CATAGTTCGCACGGTGAGCACCAATTCGGT	KPL3052:16
45	GATTAGCTTTGAAGCAGAGTGTATCCCGCG	KPL3052:17
46	TAAGGTATTTGAGTGGCACTATGATAGTGC	KPL3052:18|KPL3090:9|KPL3090:10|KPL3090:11
47	TATTCTGTTTAATATTATTTTTCTGTTAGT	KPL3052:19|KPL3090:12
48	GATTCGTTTTGACCAGTTTCCGCCTTGAAA	KPL3052:21|KPL3090:14
49	ATCTCGCTTAGACTCATAATTCTGACTGTC	KPL3069:1
50	TGGTGTTGGTGAACGCTTAGCTAGTCGCAA	KPL3069:2
51	GAAAGAGGTGATGGATGAGTTTGAGCTGTT	KPL3069:3
52	TATTTACTAAACTCAAAACAATAAAAAAAG	KPL3069:4
53	TCTGAATAGTTCCAGCAAATCATAGTTAAT	KPL3069:5
54	CAAATTCATCTAATATTACAGAGAAGGTGT	KPL3069:6
55	CTTGCCCAACTTTATCTCCACCTAGTCGCA	KPL3069:7
56	TTTCTTTAGTTGTAAGAGAAGATAGCTTTT	KPL3069:8
57	GCACCTATTCCAGCGACTACTAAGCCGATGG	KPL3069:9
58	CCAGTCTGCTTTATAGGGCTATATCCCTTGT	KPL3090:1
59	CAGAAGCTGATAAAAGATTTAAACATGCAT	KPL3090:2
60	ATCAACATATTCTATCTTGATATGTTCGTG	KPL3090:3
61	GTCTATGTTGCGATTTAAATTAGCACGGGA	KPL3090:4
62	ACATCGAAGAAGATAGAATCAGAGATTTAA	KPL3090:7
63	GAATGATCCTTTTTCACTCTTGTCTCCATT	KPL3256:1
64	TTTATTAAATAGATTTAAGTGGGATAGGAT	KPL3256:2
65	ATACACTTAGCTAGGAAGGAGTTGGTGCAA	KPL3256:3
66	TGATGAATATGAAAACACACTACACAATGT	KPL3256:4
67	CTCATTGATGTTTGAACAATCGTAGTTGTC	KPL3256:5
68	AGCATGAATTTCACACCTGCGTCCAAAGCA	KPL3256:6
69	TCCTGCTTCATATCTGAATAAGTTAAAATA	KPL3256:7
70	CGGCCAGAGATTAAAGAGGATTACCTCAGA	KPL3256:8
71	CTTTTGATGAATTTAATGACCATATGGCTA	KPL3256:9
72	TCAAAGCTAAGTCTTTCGCCCAATCCACGA	KPL3256:10
73	TGCATCATGTCGAAGATGAACAGATTAGGG	KPL3256:11
74	CAACTCTTGGCGTATCTCGTCACTAACAAA	KPL3256:12
75	TCAATGCATGGAAGAAGATGTGGGAGCTGG	KPL3256:13
76	AATTATTTGTGGCATTGAATAGTGCAGAGA	KPL3256:14
77	CGTAGACGGTGTTATCTCAATTAAAATCGG	KPL3256:15
78	ACACGCAAGTACACTGATTGGGTTCTTAAT	KPL3256:16
79	CGTATTATAATCTGCGTGGTCGTCATACCA	KPL3256:17|KPL3264:14
80	GAGCGCATTTGAAGTTGCTCAATCCCAAGA	KPL3256:18
81	TGAGTTATTAACCAATAGACTGGATCACAT	KPL3256:19
82	AGGTATCTTAATGTTCCCTGAACGCGTAGA	KPL3256:20
83	CCTTCAATGGTTTAGGATTATCATCCGTTA	KPL3256:21
84	AAAGTGTATCGGCTGTTTTCTAAGTTAGTT	KPL3256:22|KPL3256:23
85	TCTTCCCGACAAACGATGCGAATAAGGCGGA	KPL3256:24
86	TTGTGCAGAACAGAGGGCTTCCCGGAACAA	KPL3256:25
87	GAAAGGTGACGCATGGATACGGAAAGATGG	KPL3264:1
88	AGCAATGGAATGGAATCAACCCGAGTACAA	KPL3264:2
89	CTTAGAAGAAACTGGATGGGAAATTTAAA	KPL3264:3
90	AACAGATTGAATTAGTTTGTTGCCGATTGC	KPL3264:4
91	GTGGACGATATGATTTATACAATGTTAACG	KPL3264:5
92	TGGTAAAGAAATGAAAGAGGTCTTAAGCGA	KPL3264:6
93	TTTGGCGGATATTATTGGGGTGACAAGTAC	KPL3264:7
94	GGGGTGTTGAGAGTGAACTCTAGAAAAAAA	KPL3264:8
95	TGGAAGAAGCGAAGGAGTCAAGGGACTTCT	KPL3264:9
96	GTGTAACGTCCGATTTGTCCACCAGAAGCA	KPL3264:10
97	CTTTTACCATTCAAAAAATGGAGGAGTGGG	KPL3264:11
98	TTGTCACCACCACAGTAAGGGGGCACAGGG	KPL3264:12
99	GGCTTAAATGTTTCGAAACGATCTGCTAGA	KPL3264:13
100	AGAGAAACGTAATCGCCCCGCCAAGTATCT	KPL3264:15
101	CATTTGATGAGTTCAATGACCACATGGCAA	KPL3264:16
102	TATTGCTTGATTATGCTGAGAAGATGGAAA	KPL3264:17
103	ATCGTATAAATCGAACTCTTTCTCCAGCAA	KPL3264:18
104	CGAATTATTGTTTAATGCAGGTGTTGGTTA	KPL3264:19
105	AAGGTAAACAAACAATATTTTAATCAAGTA	KPL3077a:1
106	TTTAATTCTCGGATAAATTCTTCCATTCGG	KPL3077a:2
107	ATTATTCTAGATGAATAAGAAAGAATTAGC	KPL3077a:3
108	TTAGCCCTGAGCGAACTTGCGTGCCAAACT	KPL3077a:4
109	TCATTATCCCACTCCCTTATCTTTTTCAAT	KPL3077a:5
110	TACCTCTCGAAGCTGTGACAAGTTGGTTTA	KPL3077a:6
111	AAATTTGTAGATGAGATTTTAACGAACGGT	KPL3246a:1
112	GAGCGATGTGATGAGTGTGGACATCAGCTAG	KPL3246a:2
113	ACCAGCGTCTTTTGCTGATACCCACGGGGA	KPL3246a:3
114	CGTGCCCCCGGTTTGTTTCTGGAAACTCTCCAG	CDC4709-98:1|KPL3274:1
115	TAGCATGACGATTTTAACTTGGGAACGCGGTGG	CDC4709-98:2|KPL3274:3
116	TGCTCGTGTGACAATCCCCCTCAAGCTATTGAA	CDC4709-98:3|CDC4709-98:6|KPL3274:5
117	CGAAAGCATTTCTATGCGCTGTGTGGAGATTAT	CDC4709-98:4|CDC4709-98:7|KPL3274:6
118	CATTCGCAACGGAGCTGATGAGTATACGGATAC	CDC4709-98:5
119	CGAGACTCAACAACGATAAGAGTAGACTCTTTA	CDC4709-98:8|KPL3274:7
120	TAATGTTGAACCGTTCCGTTTGTCATATACACC	CDC4709-98:9
121	CATTTCTAGTCCGGTTGCGGTATAGATTGTTTT	CDC4709-98:10
122	CTCCTTGAAATACTCTCTTTCAAGTAAATACAA	CDC4709-98:11|KPL3274:8
123	CCAGGACTTGAAAGATCAAGTAGCGGATTTAAG	CDC4709-98:12|KPL3070:14|KPL3070:15|KPL3084:14|KPL3084:15|KPL3246b:7|KPL3274:13
124	TCACATTAAACCCGCAATCGGCAACAAACTAAT	KPL3033:1
125	CAAGCTCCGCTCCACCAGCGACTTTGATATATG	KPL3033:2|KPL1914:1
126	TACGTATCTCGTCACTAGCATCAATTTTGATGA	KPL3033:3|KPL1914:2
127	CGGCGTGAGTGGAGATGACGTGCTGACGTCTGA	KPL3033:4|KPL1914:3
128	TGAATTACAAGTAGTCGATAGCGCATGGGTAGA	KPL3033:5
129	TAACTTCGGGAAGTACAAGTACAGAAGTTGTGA	KPL3033:6|KPL1914:4
130	TATCTAATTTCACGCCGTTAAGTGAACCGGGAT	KPL3033:7|KPL1914:5
131	TATTCGGAACGTTCACTAATTTATAAATATCAT	KPL3070:1|KPL3084:1|KPL3911:3
132	GTATATGTCAACGGGAAGTTAATCTAAAAAAAG	KPL3070:2|KPL3084:2|KPL3911:4
133	TCGTTTGACTAGCATCTGTTATCAGCAAGTGTC	KPL3070:3|KPL3084:3|KPL3911:5
134	CCGTTTCTTAGAGATTGATTCTGAAAGTTTAGA	KPL3070:4|KPL3084:4|KPL3911:6
135	CATTAAAGCCGTTTACAATGACAACGTGAAAAG	KPL3070:5|KPL3084:5|KPL3911:7
136	TATGATTTGGATATGGTTATGTTCGTTATGTTC	KPL3070:6|KPL3084:6|KPL3911:8
137	TAAGTATAAAGACATTGCCGACGCTTTAAAAAA	KPL3070:7|KPL3084:7|KPL3911:9
138	TAAATCAACGTGGCATTTTGCTAATAACGTGGA	KPL3070:8|KPL3084:8
139	CGAGTTAATCTCTGGCAGAATCTTGGACGCAAA	KPL3070:9|KPL3084:9|KPL3246b:2
140	TGAATTTGCGTCCAGCAAAGCGCCAATCAGTGG	KPL3070:10|KPL3084:10|KPL3246b:3|KPL3911:10
141	CGTTGAGCGGTTGAACCAATTTTGACTGAAAAA	KPL3070:11|KPL3084:11|KPL3246b:4|KPL3911:11
142	TGATGAGGGGCAGTATCGTTGTGAGTTCAAGAT	KPL3070:12|KPL3084:12|KPL3246b:5|KPL3911:12
143	CGATAACCAGAATGAAATGCGAAACATGCGAGC	KPL3070:13|KPL3084:13|KPL3246b:6|KPL3911:13
144	CGATTAATTAAGACGGAAGAACGTCGGATTATA	KPL3077b:1
145	CCAATGCAGCCATTTCAGCCATTATCTCTAACC	KPL3077b:2
146	TCACGTGATTGATGCTAGTCGGTATGCACTACA	KPL3077b:3
147	CAGCTTCTTCGACTAGGCCTTGTGCCCAGTCTG	KPL3077b:4
148	TGCTATAATTCTCGGGTTAATTGGGTTCTTAGG	KPL3077b:5
149	CAAGAAATGATGACATCAGCACACCAAATCGCA	KPL3077b:6
150	CCGGGCTGTAGCCTGTGTCACGTTTACTTGATGA	KPL3077b:7
151	TGATGATCATATGCGACTTGTATCGTTGAATAA	KPL3077b:8
152	TGCAACGGGGGTGATTGATCCGATTACGGGTTT	KPL3077b:9
153	TAGACGAATTCCAGTCCAGCGCTCCACTGTGTT	KPL3077b:10
154	TATTTATCATTGTGTTTGAATAATAATTCTGAA	KPL3246b:1
155	TGTGATCTTTCCATCTCTCAACGCCTGATAGAA	KPL3911:1
156	CCCACCCGAAACCGTTCCAGGTGAAGAAACGCA	KPL3911:2
157	TCACGGCGTTGTCAATTGAGGTATCACCAGTAA	KPL3274:2
158	TTCTTCATCGCTATTGGTCAGAAGAAAAAGGGA	KPL3274:4
159	TAGCAAAAATTCTAAAGTATTTTTAGGGCGGTA	KPL3274:9
160	CGTCTGTCCTGCCGAATTCCCGTCTGGATCCGT	KPL3274:10
161	TACGAGTGGTGTTCGCGGGGTCTACTACAACGA	KPL3274:11|KPL3264:12
a type II-A system.b type I-E system.c iKPL#### denotes that the spacer is from the disrupted array
